# Supplementary material for: Fronto-parietal networks shape human conscious report through attention gain and reorienting
Source: Commun Biol. 2023 Jul 15;6:730. doi: 10.1038/s42003-023-05108-2 (PMC10349830; doi:10.1038/s42003-023-05108-2)
Supplement: Supplementary file 3 — Supplementary Data 1 [file 42003_2023_5108_MOESM3_ESM.xlsx]

## Sheet: Fig 1b
Discrimination acc.	Conscious report	Validity
38.8889	unseen	invalid
57.1429	unseen	invalid
57.4468	unseen	invalid
43.3333	unseen	invalid
59.4203	unseen	invalid
47.1429	unseen	invalid
50	unseen	invalid
59.4203	unseen	invalid
51.3158	unseen	invalid
48.8372	unseen	invalid
50	unseen	invalid
55	unseen	invalid
47.9167	unseen	invalid
63.1579	unseen	valid
47.0588	unseen	valid
44.2623	unseen	valid
51.7241	unseen	valid
42.8571	unseen	valid
38.0952	unseen	valid
63.4921	unseen	valid
55.7377	unseen	valid
52.1739	unseen	valid
44.4444	unseen	valid
48.7179	unseen	valid
46.6667	unseen	valid
28.9474	unseen	valid
49.1803	seen	invalid
62.8571	seen	invalid
49.3976	seen	invalid
61.6162	seen	invalid
58.5366	seen	invalid
57.6087	seen	invalid
63.1579	seen	invalid
56.338	seen	invalid
54.5455	seen	invalid
69.0722	seen	invalid
47.9675	seen	invalid
64.6552	seen	invalid
63.2653	seen	invalid
56.8966	seen	valid
77.3585	seen	valid
43.2836	seen	valid
61.7647	seen	valid
81.8182	seen	valid
79	seen	valid
67.4699	seen	valid
76.6234	seen	valid
63.8889	seen	valid
71.5686	seen	valid
41.6667	seen	valid
72.8814	seen	valid
69.9115	seen	valid

## Sheet: Fig 2a - Consciousness effect
	Time course (sec)	-0.5	-0.490234	-0.480469	-0.470703	-0.460938	-0.449219	-0.439453	-0.429688	-0.419922	-0.410156	-0.400391	-0.390625	-0.380859	-0.369141	-0.359375	-0.349609	-0.339844	-0.330078	-0.320312	-0.310547	-0.300781	-0.289062	-0.279297	-0.269531	-0.259766	-0.25	-0.240234	-0.230469	-0.220703	-0.210938	-0.199219	-0.189453	-0.179688	-0.169922	-0.160156	-0.150391	-0.140625	-0.130859	-0.119141	-0.109375	-0.0996094	-0.0898438	-0.0800781	-0.0703125	-0.0605469	-0.0507812	-0.0390625	-0.0292969
Visual cluster - Seen	elect 1	6.64254	5.67362	4.58382	3.83303	3.98546	5.24274	5.22565	3.37846	2.00052	2.10384	3.23934	4.83507	5.96588	6.39911	5.42861	4.21035	4.52369	5.40015	5.32197	4.02264	1.54205	-0.235849	0.220099	0.913626	0.312672	-0.0937192	1.39543	2.10936	0.920844	1.32438	1.8773	0.357386	-0.168754	-0.180019	-0.107544	-0.0953046	-0.391549	-0.972749	-0.961406	-0.379841	-0.673685	-0.810867	-0.765326	-0.796636	-1.33169	-1.89379	-1.34944	-0.560506
	elect 2	0.648389	2.05948	4.09588	5.44663	6.14755	4.94505	3.6086	2.03645	0.272795	-0.091438	0.873385	2.45191	4.04181	4.27428	2.57929	1.53521	1.8184	1.5874	1.35887	1.06779	0.546392	0.715494	1.25085	0.033995	-0.632523	0.984933	1.69628	1.40375	0.830117	-0.43296	-0.51453	-0.569885	-1.72302	-1.98646	-1.21561	-0.190527	1.21624	0.536574	-0.883288	-1.04617	0.235893	0.455233	-0.699999	-0.0942997	0.561904	-0.23859	-1.5065	-0.889002
	elect 3	3.05519	4.14712	4.51079	3.7664	3.07205	3.16092	1.78213	1.64432	3.07053	3.63949	4.05222	3.77243	2.60804	1.84572	2.62746	3.84429	4.02563	2.99889	2.19685	1.31402	0.192024	-0.206509	0.10471	0.511078	0.574152	0.373641	0.41798	0.649706	0.0055255	-1.09025	-2.08142	-1.82223	-0.38933	0.963267	1.64398	0.989911	-0.358981	-1.53922	-1.5758	-0.845564	-0.945087	-0.966175	-0.490347	0.106682	0.674783	1.37178	1.05724	0.619746
	elect 4	2.78362	2.63356	1.39346	1.23641	2.51306	3.07983	2.59346	2.71314	2.9555	3.59301	4.22394	4.68159	4.21228	3.06824	3.65191	3.9185	3.68783	3.44004	2.38481	1.81621	1.23571	1.02907	0.735406	0.00395799	0.7879	1.46388	1.15755	0.608139	-0.389068	-0.518516	-0.628462	-0.679525	0.0170717	1.28385	1.4844	0.488087	-0.122264	-0.272212	-0.214787	-0.435251	-0.97001	-0.874834	-1.48905	-2.07518	-1.12325	0.159739	1.61828	0.341288
	elect 5	7.33507	6.65456	6.74002	7.3539	6.90247	6.00829	6.24918	6.47371	4.74412	3.50199	3.8246	3.60722	2.59369	1.81585	2.09172	2.25405	2.69583	3.51676	3.46248	3.54293	3.14212	1.50364	0.430252	-0.51325	-0.773841	-0.0807196	-0.603839	-1.11365	-0.641396	0.0869666	0.564508	0.467672	0.622906	0.980851	0.455313	-0.870041	-2.22777	-1.64977	0.522059	0.640474	-0.326756	-0.695387	-0.372801	-0.561867	-0.797952	0.015977	0.532075	0.273079
	elect 6	5.24544	4.33452	3.10898	2.68282	2.55349	1.90666	1.21854	0.752439	1.17021	1.7332	1.69305	1.10512	0.636249	0.948708	1.81348	2.62619	2.51889	2.19012	2.15717	1.76356	1.07122	0.326753	0.25336	0.343215	0.0156896	-0.208402	-0.355867	-0.893383	-1.25762	-1.13034	-1.44142	-1.14494	-1.14246	-0.766907	-0.632688	-0.529678	0.741923	1.78756	1.64627	1.28978	1.15061	0.520305	-0.589391	-0.559108	-0.628418	-1.03068	-0.481924	0.34407
	elect 7	2.73554	3.84157	4.4735	3.53925	2.05201	0.472441	-0.672442	-1.42571	-1.59298	-0.73749	0.77447	1.7557	2.03837	2.20891	3.79512	5.50325	5.17736	3.99766	3.66636	3.27333	2.60692	1.46307	0.38481	0.227261	0.572832	-0.143466	-1.1649	-1.4013	-1.48281	-1.52929	-0.866384	-0.728622	-0.836498	-0.642716	-0.473418	-0.145658	-0.154536	-0.426092	-0.396022	-0.337865	-0.361275	-0.0573489	0.406726	1.30056	1.8916	1.19301	0.668677	0.912635
	elect 8	9.43959	9.89863	8.4419	5.33994	1.61888	-0.705142	-0.378605	0.500992	1.70202	3.33748	4.33708	3.78612	3.21752	3.47276	4.00238	4.725	4.97305	4.62205	5.06746	4.72571	3.46191	1.75492	0.0267534	-0.570666	0.187095	0.728995	0.0963132	-0.534538	-1.14971	-1.50994	-1.36915	-1.06689	-0.546376	-0.221463	-0.589152	-0.580647	-0.220259	0.507918	0.695924	-0.157999	-0.00719214	0.135698	0.286121	0.716678	1.16593	0.721623	0.219485	-0.428793
	elect 9	24.768	16.2666	8.5361	4.66351	3.40541	2.01261	1.07481	1.64778	3.2061	4.74325	4.9029	3.70976	3.50759	3.29834	4.20985	4.93969	5.28035	4.64554	2.46288	1.64236	1.60212	0.740604	-0.122264	-0.32369	-0.194433	0.0643734	0.030672	0.040676	-0.335197	-0.891951	-0.0697716	-0.0958365	0.168178	0.802714	0.464716	0.720228	1.63602	1.55883	-0.0604077	-0.983971	-0.686871	-0.163805	0.399168	1.13256	1.36672	-0.191827	-2.47347	-2.34152
	elect 10	4.78712	5.71352	6.9843	6.01273	3.56085	2.00876	1.30671	1.23272	1.86588	3.18516	3.93049	4.65869	6.30591	8.09933	9.6839	9.70282	8.29021	5.6902	2.87221	2.32656	2.09575	0.710486	-0.0491149	-0.66197	-0.614512	0.392904	1.49113	1.68398	0.950162	-0.0961435	-0.159463	0.969992	1.27301	1.03465	1.01342	0.381464	-1.06884	-1.96943	-1.601	-0.808518	0.0734459	0.162524	-0.420512	-0.622693	-0.377072	-0.318854	-0.986751	-0.976463
	elect 11	6.22139	5.51977	3.70486	3.2733	3.7507	3.23144	3.81412	4.55297	4.45048	4.06556	4.06871	3.85084	2.64496	2.68861	3.80151	4.142	3.81064	3.26911	2.73616	1.95438	0.544809	-0.453925	0.213821	0.872815	1.3974	0.109587	-1.11374	-0.305826	0.827406	1.28912	0.277437	-0.959553	-1.57747	-2.02904	-1.36014	-0.556173	-1.05741	-1.11318	-0.243662	0.717808	1.31395	1.98784	1.49226	0.438244	0.109449	-0.304705	-0.549649	-0.110654
	elect 12	1.75036	0.445703	-0.00844916	0.151055	1.10956	3.07397	3.3766	2.93042	2.81808	3.1597	3.6599	4.70684	5.16853	3.90158	3.06574	3.08685	3.78287	4.41402	4.1477	2.32489	0.698593	-0.862808	-2.01759	-1.90283	-1.26556	-1.12456	-0.897176	-0.625446	-0.936057	-0.779493	0.207926	0.338099	0.928396	1.41899	1.40511	1.18417	1.04261	1.25936	0.975814	0.692228	-0.0138532	-0.909207	-1.0457	-0.649645	0.577784	0.892178	0.328086	0.199801
	elect 13	2.33193	1.50413	2.0246	2.94746	4.32242	5.77117	5.84601	4.62714	2.35952	0.817488	0.0747051	0.941423	2.39695	2.7883	1.27395	0.52549	1.12604	1.64081	2.3159	2.07421	0.725588	-0.479513	-1.17372	-1.57912	-1.32063	-0.360122	0.378192	-0.166913	-1.2644	-1.34514	-0.953128	-0.61136	-1.18108	-1.52485	-0.287517	0.108026	-0.289278	0.982826	0.928704	-0.0648602	0.0731229	1.11992	0.991685	0.48087	1.10663	0.964073	0.429341	0.974824
	elect 14	3.31821	3.44755	2.5274	1.96594	1.75523	1.63167	1.70418	1.11221	1.3486	2.07305	1.99467	1.88387	1.5671	1.2225	1.42951	1.71016	2.09292	1.72478	0.704587	0.112725	0.189273	0.746611	0.963576	1.08052	1.28196	1.4769	1.68338	0.943733	0.500145	0.187512	-0.335637	-0.146887	-0.926006	-1.44811	-1.42927	-1.38978	-0.807061	-0.81645	-1.89415	-1.32659	-0.219014	0.664894	1.0496	0.985436	0.614003	-0.264598	-1.1003	-0.646557
	elect 15	1.72168	1.7793	2.05392	1.323	0.31475	-1.17786	-1.10363	0.238645	1.1447	1.52896	2.22818	2.40509	1.62155	1.30617	1.55827	1.65986	1.78964	2.01984	2.21892	1.91666	0.940116	-0.102777	0.0584261	1.18823	1.65415	0.86329	-0.101438	0.136353	1.08559	1.62763	0.792464	-0.95106	-1.84401	-2.08682	-2.16084	-1.29791	0.0229705	0.492423	0.307354	0.36932	-0.0722963	0.168062	0.116568	-0.0595496	0.523744	0.832064	-0.535725	-1.21849
	elect 16	7.14311	7.70994	8.12045	8.51932	8.7312	7.18436	4.49002	3.54616	3.86755	5.1788	5.29334	4.66751	6.08138	6.17441	5.51508	5.74442	6.25641	4.26834	1.29053	0.0104586	0.159075	1.09272	0.16107	-0.980763	-1.03279	-0.908967	-0.408764	0.29674	0.7188	0.28157	-0.993006	-0.337578	1.69189	2.17919	1.33775	0.599171	0.176276	-0.172857	0.46957	-0.207249	-1.6297	-1.53095	-1.13292	-0.823168	-0.533311	-0.164203	-0.988247	-0.285874
	elect 17	3.26805	3.34407	3.12778	3.34323	4.20725	3.91485	2.59693	2.73785	3.71007	3.66667	2.52747	2.0028	2.92182	3.60824	4.71041	5.68838	5.71188	5.31158	3.93431	2.0337	1.21533	1.22973	0.794667	-0.255848	-0.939985	-1.67308	-1.79065	-1.35713	-0.58235	0.0224529	-0.142842	0.397392	1.30489	2.13297	1.49421	-0.677438	-1.31299	-0.0705039	1.131	0.460859	-0.166586	0.593222	0.764518	-0.438593	-1.41878	-0.710589	-0.00368411	-0.0113113
	elect 18	6.22989	6.41769	6.86312	6.20703	5.30029	4.84684	4.53432	4.70418	4.85353	4.20404	3.84268	3.51327	2.18803	1.26251	1.86803	3.39917	3.84572	3.32684	3.60265	3.7526	2.55847	-0.0721921	-0.875901	-0.814457	-0.599131	-0.307606	-0.443656	-0.276037	0.638584	1.46216	1.83714	1.76363	1.32849	0.926142	0.222807	0.0643577	0.18772	0.00940656	-0.450923	-1.01345	-1.2148	-1.46979	-1.38885	-0.699926	0.154444	0.433282	-0.292385	-0.563449
	elect 19	5.86773	5.89261	6.44244	7.49547	7.90322	8.07777	6.32956	4.31816	3.87445	4.2067	3.68847	2.70252	2.18823	2.22106	2.6985	3.86759	4.26948	4.43521	5.20001	5.11383	3.03551	-0.231488	-1.16651	-0.631309	0.1028	-0.00887539	-0.269779	-0.418509	-0.935617	-0.672751	0.626615	0.338302	0.18838	-0.231052	0.0408762	0.883403	1.7109	1.36204	-0.646786	-1.46051	-1.9205	-1.45	-0.537558	-0.116035	0.703203	0.730728	-0.105448	0.205557
	elect 20	7.3788	8.19643	7.25685	7.09004	7.5602	6.29527	4.95303	3.87323	3.89387	5.71138	6.66914	6.54071	6.00909	5.97401	6.80052	7.33244	6.1698	3.48597	3.8622	4.61844	2.78685	0.367334	-0.821473	-0.213154	0.85456	0.393641	-0.498766	0.259879	0.820515	0.539092	1.22294	0.367365	-0.596937	-0.907625	-0.847334	-0.534911	0.136118	-0.470317	-1.25991	-1.01464	-0.903607	-0.951416	-0.648699	-0.623966	-0.955741	-0.681363	0.224272	0.306912
	elect 21	6.23045	5.12528	5.89729	7.33887	6.932	6.36387	6.54194	6.53155	7.38608	8.08956	7.51399	6.39142	6.23882	6.35745	4.94642	4.68697	4.47381	4.1017	3.92251	3.91704	2.7402	-0.0807459	-1.52107	-1.91345	-1.22447	-0.0710355	0.844019	1.36852	1.18842	0.89197	0.610269	0.269547	0.00219901	0.790587	0.830957	0.217651	-0.0594698	-0.178476	-0.783721	-1.14944	-1.11093	-0.749789	-0.553152	-0.333665	-0.496101	-0.751258	-0.660884	-0.0440116
	elect 22	5.69901	6.6808	7.45164	8.95369	9.39688	7.91997	7.23574	7.71701	7.76386	7.81548	8.22866	8.6129	8.28946	7.04938	6.38335	5.67482	4.96354	4.4378	3.75379	2.55126	2.09062	1.64825	0.801898	-0.878958	-1.59858	-1.34887	-0.619761	0.546416	0.660184	0.0657346	-0.504276	-1.04273	-0.949957	-0.284403	-0.256432	-0.162431	0.0328429	0.664529	0.0568858	-1.17839	-1.74854	-1.29066	-0.0171587	0.499327	0.140054	0.147273	0.837717	1.63593
	elect 23	6.21945	5.08001	5.63948	7.40902	8.63805	7.79325	8.46475	7.84219	6.01592	4.86445	3.96364	4.31523	6.8784	8.14995	7.8727	8.44478	7.45289	4.62383	2.83326	2.69063	2.00128	0.0644875	-0.965257	0.086796	1.47451	0.923055	-0.390035	-0.587678	-0.165766	0.0623024	1.62368	1.26983	-0.355776	-1.08829	-1.56507	-1.05411	-0.0248784	0.185801	-0.000976791	-0.975783	-1.69426	-1.27938	-0.621877	0.420397	0.935634	1.70764	0.956964	-0.469026
	elect 24	4.60911	4.62306	4.54554	4.22487	4.39771	4.80777	6.05429	6.3841	5.35379	4.34482	4.10386	4.09521	5.08208	5.97757	6.13	5.85819	5.53663	4.58357	2.52216	1.08446	1.2713	0.571057	-0.636427	-0.580693	-0.186104	-0.131214	0.00112112	-0.166074	-0.663105	-1.05463	-0.4297	-0.169428	0.259313	0.105217	-0.626104	-1.01914	-1.21689	-1.51741	-1.72898	-0.580026	0.672496	0.793752	0.0431455	1.08341	1.6058	1.42278	2.38592	1.61193
	elect 25	4.40024	4.59163	4.54604	4.24813	3.69645	3.26041	3.19285	3.47152	4.51549	5.54004	6.29348	6.88959	6.00785	3.8745	3.36155	3.88323	3.85914	4.02702	4.56012	3.9667	2.33846	0.600672	-0.500315	-1.21102	-2.04098	-2.42434	-0.892498	0.118715	-0.203214	-0.0280881	0.561708	-0.200824	-0.812479	-0.245542	0.406688	0.0425509	-0.793876	-1.01285	-0.462151	-0.0455597	0.120572	0.302	0.0245724	0.736231	1.80278	1.45517	0.660794	0.463189
	elect 26	5.4871	5.08123	4.05262	3.64469	4.63523	5.42214	5.35039	4.24592	3.07839	2.88855	2.88727	3.45566	3.66208	2.07775	0.697239	0.686919	1.41102	1.98228	2.53215	3.46142	3.60644	1.83439	0.570104	-0.2268	-1.32761	-1.77695	-0.882202	-0.430916	0.146551	-0.0105315	-0.477356	-0.0749216	0.348992	0.279511	-0.153757	-0.388605	-0.689918	-0.609118	-0.441048	-0.250098	0.243771	-0.0202575	0.0767614	0.37988	0.635585	1.30947	0.524761	-0.907671
	elect 27	5.61835	5.87856	4.89193	4.61767	4.87401	5.53467	6.16141	5.66013	4.60758	4.47203	5.98604	7.50327	7.90045	7.42973	6.27456	4.21809	2.68711	3.20367	3.46137	2.72604	2.29419	1.21052	-0.0865901	-0.733495	-0.400681	-0.0826568	0.0108194	-0.178333	-0.407827	-0.0425765	0.442205	0.179254	0.67846	0.871612	-0.196415	-1.07011	-0.470667	1.4071	1.4486	0.045826	-0.46113	-1.07702	-1.6027	-1.89979	-1.42207	0.777329	1.55923	0.770581
	elect 28	6.10673	6.21855	6.13746	5.82668	5.30084	4.84475	4.15058	3.69619	3.44295	3.29487	4.19624	4.45704	4.46811	5.7964	5.88862	5.0111	4.26854	3.95878	3.60313	2.86485	1.96401	1.14031	0.692692	0.474374	0.760826	0.438283	-0.795038	-0.546663	0.548947	0.551945	-1.23957	-1.41621	-0.887275	-0.739673	-0.719783	-0.535253	-0.0518351	0.508721	-0.356566	-1.23746	-1.3456	-0.877272	-0.183215	-0.389525	-0.971944	-0.499194	1.16194	2.20876
	elect 29	7.57116	6.99757	5.15581	4.69501	4.27909	3.80937	2.41331	1.00813	1.85819	3.45372	4.47195	4.56986	4.57599	4.30071	4.22543	3.33659	3.30219	4.15798	4.40667	3.51656	2.0202	1.05046	-0.286764	-0.724524	0.174352	1.16405	1.89099	1.67468	-0.450643	-1.4831	-1.24647	-0.896899	0.00429485	-0.590144	-1.53178	-1.07255	0.210414	0.189266	-0.551428	-0.00332239	0.664046	0.0766795	-0.995157	-1.31796	-0.174681	0.684755	1.13516	1.09501
	elect 30	7.08811	6.49248	5.19623	3.88264	3.99298	4.12775	2.93856	2.91555	4.04353	3.84336	3.13111	2.50596	3.2779	3.51848	2.9604	3.77987	4.38228	3.65646	2.79796	2.15098	0.929225	0.619557	0.847147	0.673575	0.134126	-0.101141	0.205652	0.655459	0.585772	0.132134	0.645969	0.914244	0.754689	0.585295	0.335974	0.328095	0.373789	-1.03771	-2.38463	-1.91935	-1.58821	-1.8	-1.75444	-0.942753	0.0946377	0.975564	1.08227	0.708916
	elect 31	9.00391	9.23639	7.94842	6.65035	6.14408	6.29088	5.53613	5.08094	4.58765	4.89687	5.40513	5.1145	4.96576	6.27659	6.78712	6.70343	5.71165	6.61938	7.36821	5.4385	2.61376	0.727337	-0.308866	-0.498949	-0.415763	-0.558295	-1.64023	-1.79732	-0.698115	0.343612	0.87156	0.713386	0.805115	1.01827	1.1698	0.555967	-0.315626	-0.654052	-0.803868	-0.880845	-1.04517	-1.2718	-1.2404	-0.677053	0.47604	0.415253	0.443298	0.700585
	elect 32	7.27428	8.53338	9.05138	8.27653	6.71048	5.45404	5.27289	5.65483	5.42199	3.42429	1.81983	2.28816	3.08916	2.38644	2.67377	5.71279	9.04397	9.68417	9.31608	5.6736	1.71103	0.972817	0.89282	-0.178734	-1.07408	-1.28678	-1.18864	-0.777436	0.0271719	0.252883	-0.0197881	-0.525001	-0.960756	-0.90653	0.435244	0.316118	0.0617672	0.970155	0.758003	-0.496411	-2.10831	-1.64721	0.605861	1.22536	1.34107	1.2926	0.378921	-0.659104
	elect 33	4.92502	5.08199	4.90658	3.90171	3.08741	4.49831	5.07762	4.59775	4.43415	4.74818	4.89018	4.91589	4.02771	3.83018	3.76855	3.53709	4.11328	5.19541	4.79878	3.27445	1.64144	0.347105	0.280253	0.922849	0.826499	-0.41871	-0.75269	0.147959	1.04874	1.76901	1.41687	1.09824	0.997145	0.716343	0.330039	0.331282	0.518461	-0.0540563	-1.30861	-1.46701	-1.01428	-1.1812	-1.61666	-1.65914	-1.23745	-0.497451	0.0661418	-0.48954
	elect 34	3.10617	2.46882	2.63642	3.49533	3.35967	2.43084	2.55184	3.13442	4.35434	4.93333	4.59932	3.73089	2.98042	2.97613	3.84828	4.28047	3.31838	2.74444	2.32728	1.18747	-0.145164	-1.14966	-1.22193	-1.2498	-1.37614	-0.840463	-0.523032	-0.3145	0.156638	-0.00747371	-0.842147	-0.652662	0.23767	0.336111	-0.684222	-1.32464	-0.974931	-0.528455	0.518523	1.42081	0.588353	-0.509966	0.264124	1.76667	2.14536	1.52418	1.48372	1.16788
	elect 35	1.61135	2.16128	2.28033	2.11349	3.29924	4.17407	2.63461	0.9599	0.971997	2.06724	2.81294	3.38735	4.08776	3.93217	3.84474	3.22278	1.81634	0.817777	1.01964	1.54964	0.570351	-0.579413	-0.626156	-0.499701	-0.300194	-0.105797	0.199394	0.79847	0.518742	0.0427658	0.333216	0.9451	1.3371	0.738309	-0.302728	-1.54525	-2.7108	-2.48672	-1.09557	-0.522551	-0.211145	-0.057149	0.303542	0.915271	1.56178	1.25773	0.667865	0.585407
	elect 36	6.06972	5.34121	3.4056	2.42783	2.4159	2.66627	2.07196	1.90474	2.45206	2.2081	2.61411	4.83658	5.43839	4.13027	3.30933	2.92495	2.04071	1.58078	1.92366	2.27652	2.17606	0.127258	-1.38757	-1.6227	-0.865953	0.17665	1.24994	1.53215	0.868859	0.115954	0.587638	0.843061	0.150049	-0.506623	-0.737945	-0.563615	-1.25442	-1.74053	-0.195001	0.428627	-0.259482	-0.237236	1.2574	1.48046	0.588039	0.302395	0.00259034	-0.892321
	elect 37	3.6295	3.08778	2.72022	2.83324	3.5992	4.24117	3.59878	2.96916	3.92526	5.12625	4.49005	3.2836	3.83404	5.26819	4.66017	3.39651	2.02778	1.43106	1.61521	2.20261	1.86043	0.482911	1.02274	1.93313	1.54603	0.43167	-0.288287	-0.0902075	0.127069	-0.613835	-1.3457	-1.31284	-0.872044	-0.36749	-0.51501	-0.0978182	-0.854915	-1.53904	-1.35745	-0.497233	0.072873	0.528033	1.08539	1.58357	1.30669	-0.365676	-1.06402	-0.646049
	elect 38	3.78216	4.54273	4.73887	4.63316	5.2725	6.37206	5.42382	5.21194	5.44151	5.25589	4.99135	5.45118	5.24641	4.19615	3.71024	3.78647	3.97091	3.76409	3.1146	2.40778	1.25701	-0.0608825	-0.295976	0.0905757	0.7997	1.43708	0.942239	0.171678	0.581853	1.34194	0.198681	-0.768412	-0.54351	-1.141	-2.19395	-1.20886	0.179486	0.170896	0.0794473	-0.234296	-0.53056	-0.193611	0.760116	2.03779	1.68282	-0.206265	-1.08134	-1.02943
	elect 39	2.80046	2.14854	2.34531	2.60119	2.89617	2.99671	2.77388	2.54092	2.04569	1.95408	1.81695	1.13912	1.55658	1.73193	1.11475	1.0881	1.79334	2.61889	2.57121	1.93074	1.7948	1.45797	1.04166	1.16141	1.38899	0.77086	-0.0174956	-0.288617	0.165307	0.626737	0.746371	0.225447	-0.766289	-1.2536	-0.96776	-0.178216	0.366183	0.973202	0.883693	0.238939	-0.362237	-0.156674	0.295393	-0.179919	-0.672617	-1.00051	-1.46611	-2.06665
	elect 40	8.9832	7.14943	5.75029	5.70898	5.66261	5.53946	5.25901	5.23744	5.74238	6.70772	6.55994	5.91928	5.26281	4.69685	4.03142	3.32125	3.39081	3.50158	3.67663	2.95715	2.86353	2.53621	0.582753	-1.03421	-0.570884	0.708569	0.527359	-0.069096	0.285024	0.763112	1.29691	1.38514	0.365807	-0.861743	-1.09684	-0.455524	-0.340232	-1.32124	-0.994362	-0.4662	-0.320201	0.077691	-0.367049	-0.637639	-0.34625	-0.148166	-0.70012	-0.63284
	elect 41	13.0632	11.9904	12.4207	12.186	10.8552	10.1937	11.1353	12.7872	11.7159	8.24622	7.78012	11.3622	14.1127	11.1929	8.48058	6.94128	6.81979	7.01118	6.04379	5.28381	4.01695	1.95959	0.828199	-0.0191781	-0.591126	-0.800681	-0.662764	-0.282032	-0.403952	-0.486888	0.152893	0.678077	0.578469	-0.364742	-0.129634	0.474517	0.600343	0.292313	-0.069477	-0.734456	-1.0231	-0.816701	-0.534261	-0.730714	-0.53408	0.1923	-0.433508	-0.815318
	elect 42	11.9551	10.258	9.37277	8.58675	7.9234	7.8324	8.70108	9.8146	9.50019	7.30318	6.51211	8.52012	10.2121	8.72392	7.97158	7.17716	6.30728	5.64273	4.52016	3.92949	3.35488	2.41601	1.33213	0.311722	0.0663578	0.0742348	0.0203533	0.198809	0.20261	0.078094	0.431503	0.475413	-0.152365	-1.13119	-0.88826	-0.210945	0.0711168	-0.572293	-1.15239	-1.51518	-1.22193	-0.667809	-0.382051	-0.475303	-0.303839	0.327246	0.440335	-0.30115
Visual cluster - Unseen	elect 1	5.17065	5.00306	4.83684	5.11995	6.98964	8.39	7.24335	3.42901	0.916003	1.68095	4.29442	7.10738	7.35317	4.37766	1.65529	1.47201	2.38138	2.94715	3.24762	3.07046	1.84841	1.50524	1.09464	1.36504	1.61362	1.14324	1.18063	0.768844	-0.0980243	-0.175295	-0.693016	-0.431878	-0.791782	-1.65021	-1.6934	-0.885562	-0.368381	-0.865469	-1.20478	-1.02457	-0.642986	0.368889	0.888586	0.74043	0.0306537	-0.148519	0.0993313	-0.492392
	elect 2	2.27309	2.03776	1.69721	1.2927	2.85449	6.1887	6.33999	4.95513	4.67081	5.12712	4.84544	4.88864	5.84929	5.66819	4.50571	3.45092	3.18822	3.44141	3.92307	2.89647	1.25527	-1.37688	-1.80762	-0.379418	0.597239	-0.0760362	-0.503156	-1.37291	-1.89723	-1.54975	-1.41183	-0.374435	0.279679	0.204854	0.403922	0.76973	1.31341	0.959037	-0.68937	-0.817883	-0.0217367	0.266641	0.419444	0.34529	0.835501	1.22589	1.71684	1.01227
	elect 3	0.897159	0.996443	1.88119	1.82658	2.01778	2.59807	1.4466	0.574993	1.50455	2.22964	1.8139	1.54915	2.60618	4.1856	4.57123	5.27622	5.39108	4.50087	3.80172	3.6282	2.86367	1.72313	1.31323	0.814743	0.281228	0.195368	0.0203238	0.0193597	-0.526533	-0.667454	-0.272383	-0.877559	-1.11183	-0.471215	-0.12049	-0.0266137	-0.457679	-1.14214	-1.15417	-1.3929	-0.634618	0.541964	-0.416808	-1.54362	-0.871613	0.66075	1.21904	0.972903
	elect 4	0.677105	2.28694	3.18724	2.66485	2.66983	2.9155	2.24368	1.54796	1.78147	2.02334	1.45981	0.947774	1.26523	1.93235	3.27786	4.02073	2.67123	1.69624	1.27045	1.16844	0.949396	0.431057	0.321052	-0.229357	-1.06628	-1.14332	-0.908942	-0.898621	-1.0873	-1.30763	-1.18381	-0.766642	0.0436357	0.845265	0.583384	0.0455418	-0.133148	-0.413564	0.140375	0.293649	0.460181	0.553963	-0.372823	-1.19559	-0.894865	0.216369	2.3719	2.58763
	elect 5	2.82229	1.89167	2.85849	4.46413	3.86174	3.07736	3.28266	2.45616	2.06296	3.2719	3.02399	2.12684	1.96683	0.218166	-0.0761871	1.18127	3.00019	3.77556	3.6182	3.68755	1.88001	0.0624124	-0.18685	0.0760499	1.07199	1.18098	-0.40585	-1.83329	-1.51561	-0.76705	-0.406455	0.341434	1.05483	1.73892	1.51422	0.844735	0.837943	0.391776	-1.46955	-0.917606	-0.274301	-0.0129864	0.545702	-0.285816	-0.663213	0.407283	0.162835	-1.15218
	elect 6	3.94552	4.01117	3.57613	2.92262	1.63689	0.695761	1.65146	2.88225	2.44006	1.85326	1.91674	0.87176	0.305989	0.0874835	0.651851	0.894421	1.17231	2.45748	3.35999	1.74863	-0.423442	-0.840375	-0.849941	-1.03871	-0.374293	0.805907	1.25473	0.986938	0.402504	0.168201	-0.248431	-1.73618	-1.69755	-0.86733	-0.37591	-0.193041	-0.654245	-1.30749	-0.994828	0.22142	0.950957	0.78402	1.64044	2.18573	1.3748	0.466352	0.644088	0.759828
	elect 7	-1.39409	-0.890461	-1.09255	-1.21952	0.0739728	2.2745	3.64077	3.0849	0.881208	-0.684451	-0.291479	1.34854	2.65062	2.85612	1.1797	1.03009	2.08921	3.05356	2.9822	2.4816	1.06384	-0.993384	-1.84798	-0.828016	-0.178667	-1.26151	-1.76436	-0.926455	-1.61491	-1.16051	0.714057	1.40548	0.941642	0.11727	-0.427093	-0.130229	-0.0928158	-1.11239	-0.561154	0.799844	0.534478	0.241807	0.94316	1.20976	0.763938	0.777258	0.810977	0.582028
	elect 8	-0.852241	0.195009	0.679651	0.167255	0.262902	1.60737	2.09125	1.45249	0.615429	0.2816	0.562907	1.16078	1.2762	1.12466	1.33509	2.06325	2.81235	2.28649	2.12998	2.16563	1.13635	-1.07461	-1.95846	-1.4354	-0.670631	-0.327662	-0.633037	-1.1497	-0.987083	0.414611	1.32675	1.42737	1.47575	1.08707	0.056845	-0.770336	-0.778857	-0.103717	0.371512	-0.542767	-1.27545	-0.950009	-0.132981	0.611115	1.02727	0.878219	0.819262	1.33588
	elect 9	0.27693	0.688141	1.25725	1.56328	1.01528	0.925043	1.10645	1.00057	0.999298	1.01651	1.60116	2.24963	1.89575	1.72225	2.22718	2.31394	2.20016	1.75438	1.25454	1.2712	1.83795	1.11066	-0.97647	-1.69047	-0.958719	-0.823142	-0.931515	-1.52234	-1.47843	-0.367939	0.853011	0.846643	0.660115	0.562328	-0.035026	-0.142376	-0.0713383	0.622621	0.82392	-0.637981	-1.55948	-1.06594	0.270011	1.54707	1.67014	0.921954	0.119578	-0.00618094
	elect 10	0.765084	1.50577	2.57366	4.25663	5.3124	3.30725	1.90208	1.37603	2.0851	3.36979	4.29456	4.99119	4.52646	2.45092	1.20435	1.38146	1.94058	1.62191	1.08661	1.559	1.87376	1.22268	-0.0537321	-0.955297	-1.32469	-1.24557	-0.782345	-0.941252	-0.331666	-0.0362042	-0.324746	0.673902	2.33431	2.46172	1.49995	0.718855	-0.172109	-0.214251	0.369949	0.0447847	-0.580505	-0.751736	-0.194736	-0.218263	-0.713311	-0.721229	-0.350653	-0.441349
	elect 11	0.676441	1.45058	1.87721	0.788435	0.0981151	0.41939	0.547258	0.652778	0.696442	1.12266	1.36741	0.647104	0.558261	0.772198	0.242566	0.323137	1.53483	2.71667	2.89442	2.07573	0.214973	-0.448929	0.326515	0.293479	0.13427	0.617765	0.968531	1.32859	1.79199	2.1028	2.1685	1.02646	-0.415996	-0.796101	-0.69068	-0.394567	-0.800288	-1.34784	-1.25338	-1.06821	-0.988742	-0.901457	-0.984403	-0.927414	-0.707506	-0.705239	-0.0969292	0.411584
	elect 12	2.92499	5.10304	4.82817	4.39187	6.71145	7.62038	4.66887	0.864656	-0.65802	-0.307295	1.6726	2.81684	1.50122	1.32705	1.12474	2.14115	4.89084	5.10539	3.33947	3.35485	3.13101	0.946783	-0.325621	-0.763998	0.341031	1.63712	0.970444	0.712363	1.3115	1.17863	-0.139433	-0.494521	0.0245758	0.601469	-0.582559	-1.26864	-0.765672	0.328212	0.0489522	-1.23451	-0.706719	0.257787	0.169647	-0.289133	-0.834535	-0.578087	-0.515702	-1.31294
	elect 13	2.65115	2.17887	2.32635	3.20452	3.81229	3.73089	2.59699	2.23164	2.22639	1.5844	1.35504	2.10643	3.05516	3.51157	2.99298	2.21573	1.73304	2.51879	3.5055	3.12837	1.96542	0.658355	-0.482968	-1.50851	-1.63167	-1.18245	-0.884391	-0.860141	-0.212957	0.653475	1.55631	1.46936	0.360395	-0.351655	-0.00949115	0.308407	0.533773	0.847613	0.850392	0.667259	0.468519	0.992611	1.18127	0.326692	-0.62275	-1.29091	-1.37827	-1.14441
	elect 14	3.04467	2.02424	1.19806	0.551566	0.796063	2.66207	3.09883	2.43046	2.02696	2.24523	3.24224	4.83773	4.30177	1.83291	1.77161	3.88798	5.46897	4.72752	2.99645	2.84925	2.87636	1.77914	0.790077	0.527226	0.0256575	0.242918	0.568078	0.00964513	0.382703	1.23085	1.47194	1.09324	-0.21935	-0.597035	0.267951	-0.311013	-1.24072	-0.849648	0.287843	-0.272024	-0.869048	-0.229141	-0.23166	-0.790805	-0.533205	-0.968615	-1.76038	-0.991242
	elect 15	5.27092	4.24804	3.13565	2.36537	1.32345	0.399908	2.02386	4.03099	3.36513	2.74628	3.63268	4.17636	5.2619	6.51191	6.37382	5.87582	5.44446	4.39622	2.74106	2.34285	2.07571	1.22781	0.157101	-0.0545884	0.613947	0.27557	0.0695245	0.547314	1.0472	0.911469	-0.142828	-0.278645	0.429386	0.23647	0.206579	-0.462291	-0.387274	-0.556594	-2.35396	-2.34145	-1.28804	-0.705534	-0.512677	0.522974	1.22218	1.08344	0.429848	-0.864964
	elect 16	3.94486	4.34812	5.59289	5.96126	4.1399	2.3939	1.77149	2.73354	4.9474	6.35323	6.35712	4.35623	1.1364	1.41068	3.69356	5.43036	5.24495	3.34563	1.88956	1.1318	-0.134122	-1.03253	-0.0403845	0.47931	-0.368112	-0.596003	0.569027	1.54188	0.219689	-1.2559	-0.958919	-1.15565	-0.433078	1.16946	0.257267	-1.64666	-1.98279	-0.451048	1.25999	0.751198	-0.00758185	-0.131791	-1.11795	-0.130538	1.68445	1.87276	1.24579	0.654353
	elect 17	2.6728	4.73491	7.13933	7.73831	4.84678	1.87975	1.60307	2.00281	3.05246	4.5322	6.07932	5.91862	3.57489	3.36247	4.50276	4.02725	2.42459	1.27099	1.76892	2.16705	1.54725	0.75977	0.491992	0.249741	-0.720468	-1.22445	-1.20533	-0.921895	-1.55079	-2.22449	-1.11076	-0.856355	-0.107436	1.16562	1.13044	0.950884	0.761495	0.737539	1.20402	0.722284	-0.562314	-1.38032	-1.02387	0.368937	0.736353	0.671801	0.744773	0.637635
	elect 18	5.64091	5.12785	5.35676	5.67269	5.34798	5.51868	5.86056	3.87143	2.09581	1.79951	2.3583	2.8968	3.65517	4.11441	2.92959	2.68505	2.89864	2.62994	3.03982	2.61897	1.74193	1.73312	0.943112	0.0332511	0.236238	0.187403	0.0513551	0.302828	0.755251	0.926164	0.820129	0.901493	0.230269	-0.800357	-0.758891	-0.380328	-0.461892	-0.323377	-0.146506	-0.358928	-1.4003	-2.26347	-2.25856	-1.73832	-0.329704	0.960637	0.453503	-0.076217
	elect 19	7.5102	8.88329	9.61707	10.6798	12.5872	14.2017	14.347	11.8364	9.55261	8.86691	7.95542	4.63828	2.83829	3.534	3.27367	3.96811	4.19956	2.19954	2.47306	2.89687	1.57058	-0.522138	-1.69621	-1.07631	1.0078	2.24837	1.6539	0.526833	-0.112761	0.428021	1.17978	1.45732	0.648574	-0.57402	-0.703706	-0.452992	-0.381668	-0.56627	-0.664297	-0.605817	-0.791752	-0.553694	-0.836883	-0.974733	-1.03889	-1.14991	0.180456	1.19757
	elect 20	3.56145	5.17982	4.31603	3.78627	5.85406	6.49305	6.3939	6.08815	4.6856	3.84119	3.90437	3.28799	2.85268	2.38947	1.79722	2.22763	1.82936	0.881097	0.913025	1.08532	0.555302	-1.06003	-1.66956	-1.65379	-0.558938	1.14991	1.38078	1.00595	1.21435	1.52482	1.85769	1.29162	0.517439	-0.271131	-0.833667	-0.559807	-0.370223	-0.955482	-0.865673	-0.635495	-0.494949	0.0083177	-0.187085	-0.647628	-0.67654	-0.877826	-0.61482	0.106004
	elect 21	-0.171378	0.314321	3.551	7.24204	8.96792	7.46411	5.62138	3.51826	1.87015	2.30605	3.72297	4.82539	4.18976	2.1051	0.600982	-0.984737	-1.31117	0.738154	1.41372	1.06894	1.93557	2.03269	0.651519	-0.195173	-0.687038	-0.778577	-0.904641	-1.67183	-1.32925	0.717885	2.03453	0.6138	0.559119	1.00635	0.0710572	-0.746131	-0.370615	-0.359066	0.422321	0.872902	-0.375036	-1.14453	-0.964046	-0.910012	-1.32801	-0.435384	-0.0674796	0.0692118
	elect 22	0.878131	0.912442	1.4124	2.75997	4.92183	5.83402	4.44002	4.33989	4.89166	4.69646	4.51273	4.70837	4.70596	3.53116	2.59088	1.42841	0.513085	1.24052	2.47197	2.68107	2.27165	1.55451	0.694613	0.424495	0.996859	1.57617	1.29409	0.539435	0.144774	0.604392	0.825615	0.994071	0.675528	-0.0941885	-0.27782	-0.331439	-0.50621	-0.494889	-0.788148	-1.01596	-0.639744	-0.403307	-0.75558	-0.919823	-0.665192	-0.92187	-1.67522	-1.80285
	elect 23	5.37624	5.55033	5.78962	5.67933	4.69451	2.93971	3.15591	3.61807	4.01946	3.97962	3.0182	2.56072	3.19945	2.47632	1.46601	0.976259	0.168022	0.0149527	1.51006	2.69459	2.71428	1.75796	1.00688	0.268697	0.32653	1.31756	1.60319	0.227658	-0.805892	-0.248625	-0.407183	-1.31162	-1.77946	-1.58961	-1.2164	-0.819487	-0.692564	-0.416704	-0.301766	0.0459043	0.779508	0.440628	-0.152011	-0.0391115	0.0465703	-0.273253	0.28505	-0.235499
	elect 24	4.42688	5.99222	5.86716	4.22072	3.2458	2.42887	2.2485	1.90554	3.49786	4.55306	4.53282	4.31376	3.67827	2.4151	1.96639	3.11818	3.50083	3.64782	4.1028	3.63398	2.42734	0.600028	-0.381234	-0.565319	-0.629714	-0.524074	-0.445474	-0.950885	-1.2627	-0.464246	0.595673	0.324022	-0.708715	-1.59894	-2.10479	-1.19772	-0.593471	0.349763	1.50037	0.984183	-0.218673	-0.647891	0.0717318	0.843957	1.08685	0.20974	0.234552	0.96419
	elect 25	0.0238812	0.316699	0.887947	1.03931	1.27734	1.8571	2.45264	1.86703	0.871537	0.66951	0.752379	0.677402	0.64614	0.965537	1.26939	1.8124	2.6703	2.61589	2.39186	2.39823	1.97499	1.71511	1.50179	1.1349	1.39349	1.05585	0.371832	-0.601003	-1.65597	-1.73841	-0.85484	-0.263566	-0.0754717	0.141444	0.637155	1.02022	0.756048	-0.303486	-1.39993	-1.4221	-0.911046	-0.524341	-0.654557	-0.731998	-0.451404	-0.109442	0.0157076	-0.235329
	elect 26	5.59289	5.4284	4.94376	3.8236	3.98273	4.45849	2.99364	1.22773	1.3024	3.09524	5.31741	5.85538	5.71558	5.92803	5.0012	4.01054	4.26311	5.65453	6.91647	5.66655	2.55849	-0.0861339	-0.280719	0.275433	0.0101606	0.217468	1.50304	1.83109	0.49102	-0.572368	0.280773	1.12755	1.43995	1.1585	0.397888	-0.289496	-0.534058	-1.16069	-1.13642	-0.330242	-0.883952	-0.763532	0.511387	-0.251499	-1.05355	-1.02325	-1.58279	-1.20975
	elect 27	2.74576	4.79482	7.66067	9.72954	7.60112	5.81439	7.21862	7.93717	7.07268	4.83727	2.50502	2.18185	2.9118	2.30711	1.61706	1.00701	0.812883	0.927381	1.32752	1.93364	1.02631	0.424535	0.588046	-0.0379392	-0.389874	-0.320831	0.173631	0.151912	0.18338	0.847328	1.28527	2.15018	0.730525	-1.63123	-1.63889	-0.92792	-0.844049	-1.07227	-1.28499	-0.792476	-0.298894	0.130056	1.06533	1.45361	0.686351	0.647544	0.867059	-0.353446
	elect 28	3.02226	3.58588	4.88567	5.2414	5.31579	4.82613	3.45146	2.59677	3.3551	3.60021	3.22186	2.74904	2.89176	2.1157	2.23983	2.04071	2.14531	3.00829	3.57338	3.69966	2.72104	1.35383	2.00966	2.23634	0.803918	-0.652191	-0.73452	-0.0478822	0.0310319	0.212596	0.689965	0.0809403	-0.0849309	-0.275024	-0.402766	0.0545699	0.217385	-0.304981	-0.558824	-0.416102	-0.451046	-0.522696	-0.319349	0.440807	-0.27882	-1.32745	-1.22362	-1.178
	elect 29	5.49047	4.32344	3.35384	2.69849	3.36634	4.3784	4.37319	3.55818	2.20983	0.376141	-0.159081	-0.187057	0.914307	1.80289	1.90005	1.02335	0.0525655	0.176526	0.628728	1.63131	1.57445	0.627873	0.931935	1.31789	1.09833	0.306167	-0.070551	-1.0513	-2.04951	-2.04807	-0.298716	-0.374152	-1.17874	-1.35081	-0.883119	-0.129934	0.641693	0.717828	0.157015	-0.668382	-1.39283	-0.975435	0.0258273	0.570572	0.510268	0.914014	1.24651	0.637223
	elect 30	3.92532	3.38161	3.36874	2.83814	1.574	2.62239	5.51584	6.18512	3.70424	1.4197	-0.0258794	-0.667144	-0.433949	-0.349521	-0.292448	0.116445	0.779747	0.712321	0.19883	-1.04171	-0.969283	0.317341	1.51383	2.67753	2.64961	1.66081	0.805551	0.00759063	-0.087556	-0.0962554	0.157631	-0.349184	-0.724234	-0.678398	-1.13718	-0.665154	0.14215	-0.189481	-0.880144	-1.1875	-1.36227	0.187729	0.157716	-0.286254	-0.264058	-0.248361	-0.614181	-0.599749
	elect 31	1.31206	0.504575	0.0242737	0.49682	1.81638	3.24856	4.14455	3.97642	2.77397	1.50406	0.606942	-0.0377153	0.0431023	0.427694	0.627972	1.13406	2.34287	2.88283	2.65683	2.46042	1.89961	-0.046256	-0.93612	-0.272997	-0.0568885	0.269818	1.1374	0.953614	0.847311	1.24355	1.44114	1.46231	1.26867	0.570714	-0.487386	-0.439541	0.320071	0.046665	-0.611601	-1.17348	-1.88476	-1.7837	-1.49271	-0.679766	0.43849	0.45194	-0.434365	-0.855928
	elect 32	4.79916	4.33196	3.25165	3.34078	4.7125	5.22076	6.84227	7.49167	7.92204	5.77886	3.00186	1.54314	1.39127	1.66866	1.71545	1.19548	0.23871	-0.165396	0.696874	1.13485	0.634561	-1.41368	-1.06866	0.298592	0.582675	0.430347	0.835905	1.13591	0.886515	1.54252	0.971848	1.24794	1.17762	0.995361	1.02758	-0.0213929	-0.523664	-0.745727	-1.10494	-1.83074	-1.07861	-0.0560095	-1.02036	-0.812788	-0.350184	-1.00269	-0.270555	1.21984
	elect 33	2.37989	2.61302	2.68454	2.71774	2.30957	1.96951	1.5971	0.769922	0.646905	0.59372	0.645417	1.177	1.33881	0.742634	0.259442	0.183895	0.0773129	-0.456118	-0.315778	-0.0908762	-0.342801	-0.28984	0.26012	0.869691	0.96886	1.20783	1.10802	-0.441734	-1.29219	-1.15862	-0.207303	0.550784	1.70472	1.5936	0.319485	-0.289569	-1.09009	-1.93614	-1.67648	-1.18023	-0.796829	-0.238986	0.278693	0.374813	-0.454889	-0.994056	-0.0861506	0.555072
	elect 34	1.57349	3.71163	5.30238	5.46144	5.74603	5.04022	4.42867	4.53935	4.43541	4.14527	3.39683	2.66062	1.93283	0.771631	0.412838	0.0631358	1.07083	4.06905	5.38702	4.5942	3.04129	0.632777	-0.41704	-0.769929	-0.63691	0.0699632	0.444133	-0.0242363	-0.7754	-1.55946	-1.43607	-1.13018	-0.849412	-0.203059	0.0381407	-0.0544428	-0.790199	-1.10894	-1.04896	0.0974587	1.3373	1.57289	0.324614	-0.364618	-0.167566	0.316529	0.686677	1.13404
	elect 35	6.12873	5.6526	4.28591	4.20969	5.43121	4.16051	1.97659	1.88066	2.82671	2.25263	1.50029	1.74559	1.43947	0.843069	1.57547	2.86593	4.34294	4.3894	2.74234	1.10398	1.4384	0.732804	-0.216601	-0.0184161	-0.618554	-0.893573	-0.865735	-0.537279	-0.570218	-0.868091	-0.289826	1.06523	0.970346	-0.200093	-0.475944	-0.772959	-1.51415	-1.26016	-1.09885	-0.408135	0.89558	0.782111	0.551488	0.482499	-0.614997	-0.994189	-0.387512	1.31339
	elect 36	3.78582	3.84783	2.59331	2.09377	1.87488	0.807769	0.0785618	-0.172534	0.491119	2.07477	2.79936	3.39073	3.85288	3.26177	3.31635	3.03997	1.85269	1.36178	2.92639	4.69132	3.72266	0.305756	-1.20299	-0.763419	-0.327518	-0.140518	0.711338	0.897915	0.293297	0.188252	-0.0348531	-0.899233	-0.799301	0.327525	1.40207	0.760125	-0.540571	-0.73543	0.272904	0.99159	0.586292	0.0622334	-0.282047	-0.817779	-1.1493	-1.30111	-1.02539	-0.478232
	elect 37	2.89644	3.26041	2.64293	2.04762	2.07212	1.88961	1.85284	1.70155	1.82352	2.28144	1.48598	0.518853	0.682533	1.85322	2.16979	1.18722	0.249334	0.166105	1.00177	2.27849	2.48311	1.33568	0.300902	-0.00708772	0.256779	0.183685	-0.00616894	0.0900213	0.30978	0.498496	0.0434352	-1.003	-1.22478	-0.578119	0.473744	1.12454	0.974113	0.531643	0.48461	0.584987	0.320064	0.577782	0.631212	0.0418152	-0.532333	-0.90831	-1.41019	-1.85622
	elect 38	5.56164	4.7332	4.07237	2.25687	0.900782	0.786842	1.43347	0.756024	-0.49185	0.1738	1.34568	1.55445	1.58344	2.24505	2.29958	2.0642	3.07444	4.40491	4.55053	3.51803	2.37891	1.57117	0.497206	0.412664	0.320718	0.743146	1.64999	1.15758	0.193995	-0.468943	-0.54429	-0.126122	-0.34735	-0.165735	0.587506	0.203207	0.229995	0.507528	-0.109106	-0.469243	-0.449825	-0.235982	-0.104384	0.431156	0.264682	-1.15299	-1.87009	-1.60196
	elect 39	1.62871	-0.355454	-1.08254	-0.0588677	1.01481	0.93756	0.730403	0.0826186	-0.444799	0.152619	2.20935	3.46572	2.39229	1.45308	2.02393	2.62379	3.67651	2.77404	0.434173	-1.1086	-1.79953	0.148168	1.5957	1.56143	0.875391	-0.10641	-0.261254	0.325215	0.289436	-1.16668	-1.95557	-1.05671	0.0499745	0.750881	1.37867	0.799736	-0.122188	-0.302037	0.0507902	-0.167335	-1.53333	-1.65783	0.422878	1.82567	0.586961	-0.507104	-0.130266	0.763488
	elect 40	3.31045	2.90472	2.80938	2.92417	3.41146	4.05141	3.34839	2.12429	1.29121	0.391237	0.157615	0.504493	0.826506	0.363869	0.763019	1.63147	2.33762	2.53916	2.24384	2.4709	2.62527	1.96481	1.45855	1.58111	1.26256	0.94688	0.544517	-0.0917811	-0.40004	-0.0475937	-0.224741	-0.269706	-0.146139	-0.52254	-0.987886	-1.15349	-0.740352	-0.475626	-1.19726	-1.57894	-1.02566	-0.340445	-0.131122	-0.38653	-0.856737	-0.817533	-0.171898	0.375425
	elect 41	3.4263	3.44318	5.20438	6.23917	5.19668	2.54033	2.71146	4.02513	4.32111	3.9905	3.34779	2.62622	1.96695	1.77385	1.9331	2.23801	1.67845	1.92675	2.14374	1.64194	1.71982	1.61445	1.11077	0.46001	0.536413	1.16588	1.14572	0.553912	-0.000424655	-0.247989	-0.490098	-0.73563	-0.0894629	0.465233	0.259569	0.575471	0.742952	0.193524	-0.300535	-0.293708	0.564937	0.682876	-0.101099	-0.480008	-0.491693	-1.35512	-1.96847	-2.05082
	elect 42	4.18381	4.16925	5.26707	6.13195	5.13143	2.82037	2.79765	3.39129	3.56461	3.52366	3.31489	2.82625	2.8167	3.17718	2.92708	2.44429	1.71885	1.83276	2.24432	2.06815	2.41409	2.27035	1.18938	0.326874	0.748327	1.24363	0.536183	-0.181767	-0.470483	-0.597779	0.0696577	-0.108957	-0.347621	-0.141255	0.0956633	0.800936	1.15376	0.537898	-0.166352	-0.0769234	0.192089	-0.338555	-1.11727	-1.29811	-1.11361	-1.18635	-1.22536	-1.29692
Sustained cluster - Seen	elect 1	1.32283	2.40811	3.48673	2.72655	1.23567	2.38224	2.85361	2.28161	2.1661	2.71179	3.47097	2.71989	1.93151	2.51363	2.70704	1.80677	0.868757	1.01582	1.86885	1.2542	0.471797	-0.131684	-0.474004	-0.486312	-0.565588	-0.418418	0.700584	0.0862632	-1.31961	-0.878709	0.493972	0.85771	1.80065	0.939894	-0.594078	-1.56731	-1.43751	-0.64213	-0.557995	-0.40942	0.0423781	0.0327565	0.909297	2.13911	2.42864	0.939546	-0.394573	-0.359238
	elect 2	3.66147	3.61767	2.78819	2.77824	3.7557	3.67262	2.56741	1.9499	2.2967	3.21065	3.36483	3.34736	3.23546	2.33568	1.9571	1.87995	1.67427	1.72653	1.82536	0.578392	-1.36425	-1.64333	-0.615673	-0.398587	-1.14397	-0.653028	0.325661	0.0529422	-0.981845	-1.09377	-0.11929	-0.198116	-0.762611	-0.896176	0.0380844	0.593277	-0.259196	-0.918788	-0.121681	1.53317	2.61821	1.88295	1.16194	1.31828	0.537665	-0.329094	0.183574	0.257773
	elect 3	0.462484	0.412926	0.170666	0.531697	1.34988	3.06878	4.42818	4.23712	3.66281	3.37628	2.23092	2.13923	3.0001	3.06209	2.38945	1.43284	0.945733	0.747397	0.50905	0.469514	0.244669	0.0626884	0.672116	0.842738	0.102563	-0.193771	0.525923	0.919912	0.490603	0.338579	1.34551	1.85134	1.21518	0.947424	0.742047	0.503934	-0.34668	-0.834372	-0.645745	-1.35509	-1.99495	-1.19706	0.313657	0.676876	-0.426749	-1.54348	-1.94704	-1.41992
	elect 4	2.85848	1.25882	0.611873	2.02576	2.3945	2.34051	2.3445	2.44535	2.55611	3.06576	4.0303	4.96297	5.02083	4.64538	3.75545	3.22589	2.9479	3.19326	4.92923	5.31516	2.72648	0.0985371	0.198257	0.636576	0.183203	-0.134677	0.722357	0.21982	-0.81665	-0.73347	-0.104998	-0.335633	-1.66826	-1.43981	-0.915747	-0.441941	0.702483	0.605703	0.625278	1.0902	1.10638	1.15628	0.406185	-0.03565	0.348574	0.643551	-0.248512	-1.00391
	elect 5	2.47329	2.13847	3.12545	4.5057	4.929	3.5074	3.01175	3.13469	2.07715	1.93235	2.43453	1.62618	0.791433	0.77656	1.83672	2.75837	3.22269	2.95317	3.04033	2.88617	1.03621	-0.372518	-0.661473	0.00321261	0.555405	1.01866	1.11776	0.190498	-0.638991	-0.907688	-0.923515	-0.173977	0.952501	1.83935	1.83611	0.916925	0.170081	0.0696132	0.354453	0.453794	0.455837	0.461554	0.0309773	-0.746226	-1.67855	-2.26949	-1.85931	-0.96107
	elect 6	3.07328	2.37171	2.82327	3.02051	3.46722	3.84135	4.45937	5.51294	5.26445	3.43573	2.16786	1.94961	2.18195	3.48713	4.39331	4.9983	5.06038	3.69567	1.18593	-0.103049	0.529065	1.58829	0.96422	0.957277	1.24185	0.264471	-0.887256	-1.33113	-1.08135	-0.555854	-1.00428	-1.00046	-0.207324	1.06668	1.13724	0.591819	0.484648	1.67542	1.68856	-0.41351	-1.56977	-1.09863	-0.0501049	0.205962	0.172826	0.153873	-0.229793	-0.852671
	elect 7	6.81978	6.0182	6.22658	6.17324	5.89466	5.56913	3.61476	1.93771	1.48475	1.6539	1.92383	1.9705	2.0335	2.17121	2.71473	4.71062	5.51005	4.64058	3.62968	2.22342	1.65121	0.464111	-0.792899	-1.28182	-1.05305	-1.08474	-0.979194	-0.317184	-0.672522	-0.944628	-0.128643	0.127207	-0.740722	-1.04031	-0.47233	-0.292148	-0.220135	0.833596	1.52613	2.20684	1.95473	0.875782	0.0854169	0.344864	1.0924	0.793969	-0.0792661	-1.39453
	elect 8	1.80241	1.4781	1.80681	2.33317	2.44657	3.98317	3.55159	1.57357	0.513387	0.491926	0.864034	0.692023	0.339874	-0.206977	0.261691	2.21706	3.96047	3.80678	3.87652	3.92842	3.11706	2.00806	0.824614	-0.367701	-0.200587	0.32817	-0.240868	-0.738423	-0.279586	0.204959	0.463197	1.05734	0.422272	-0.547525	-0.0798907	0.70971	-0.370409	-1.77378	-1.28772	-0.338562	0.65589	0.591225	-0.0790052	-0.136634	0.24673	0.106631	-1.31455	-1.60675
	elect 9	3.38681	2.78227	1.0668	0.272333	1.4593	2.86748	1.44905	-0.155826	0.0873364	0.660817	1.06858	1.71638	2.0573	2.0956	1.88221	2.35825	3.55935	4.17856	4.28842	3.96373	2.2493	0.614525	0.665326	-0.27579	-1.07933	-0.979725	-1.30565	-2.0723	-1.5315	-0.0656731	0.718154	1.43006	0.344766	-1.85077	-1.18198	0.472219	0.547372	-0.319559	0.190893	0.100329	-0.187995	0.311328	0.358343	-0.0315069	0.629066	1.46804	0.159151	-0.594126
	elect 10	6.27703	6.2056	5.73718	5.22328	4.12876	4.66627	4.63555	4.00587	3.70657	2.55553	2.6353	3.05362	2.44303	2.53399	4.28256	5.47188	3.40103	1.07037	0.609524	1.46524	1.89076	0.442247	-0.347795	-0.356057	-0.139069	-0.269439	-1.12066	-1.71645	-1.50845	-1.26544	-1.12909	-0.980385	-1.19221	-0.563551	0.0920271	0.75046	1.83714	2.2692	0.948836	0.0858355	-0.076922	0.296387	-0.159229	-0.651664	-0.0220242	0.152172	0.278179	0.519145
	elect 11	4.37277	3.46847	2.04922	2.73829	4.45883	5.01755	5.03258	5.16291	5.14068	5.22437	5.05259	4.35414	3.97559	4.59985	5.22171	5.07961	4.58861	5.31034	6.18331	5.10915	3.4465	1.32842	-0.492113	-0.869154	-0.982807	-0.781763	-0.300452	-0.131147	0.628845	1.15244	0.452137	-0.448757	-0.597423	-0.639063	-0.95895	-1.21987	-1.22546	-0.902284	-0.141964	0.907108	0.91329	0.389777	0.197174	-0.555768	-1.03912	-0.16886	1.00979	0.846942
	elect 12	5.63096	5.04044	4.10835	3.55944	3.79005	3.90443	4.65448	5.48167	4.93058	4.59939	3.98919	3.13132	3.37424	3.36908	3.36314	4.27034	5.0339	5.66724	6.25789	4.89814	2.03997	0.227836	-0.341675	-0.930615	-0.866044	-0.780137	-1.2586	-1.25198	-0.321162	0.195626	0.467223	0.592583	0.236857	0.144414	0.273944	0.56514	0.609377	0.48416	0.914588	1.4246	1.53688	1.47052	0.857641	0.05718	-1.16512	-1.99352	-1.03048	0.0328832
	elect 13	2.34307	2.43212	2.17508	2.43526	3.36132	2.32029	2.03506	2.87755	2.52957	2.06464	3.10048	4.20815	3.46247	2.51484	1.93493	0.32815	-0.466071	-0.136377	0.123139	1.14667	1.99266	1.38432	-0.0176479	-0.918902	-0.699289	0.21268	0.444068	-0.138038	-0.429147	-0.56748	-1.58314	-2.14464	-1.4563	-0.451574	-0.548279	-1.05871	-0.84123	0.12169	1.23139	1.48186	1.70467	1.41284	0.255804	0.103733	0.468829	-0.138867	0.263273	0.493767
	elect 14	2.18112	1.12073	0.817537	1.18076	0.963303	0.388496	0.632935	2.45325	4.59039	4.90453	3.39231	1.56261	0.957035	1.25469	1.61399	1.87937	1.77856	2.7374	3.94811	3.6604	2.58458	1.11482	0.373507	0.0987457	-0.189468	-0.380893	-0.352995	-0.414067	-0.480664	-0.332263	0.685572	1.59434	1.61533	1.11447	0.591154	-0.203091	-0.388583	-0.306703	-1.37975	-1.87522	-1.76195	-0.873964	0.532187	0.863294	0.477808	0.121804	-0.816788	-0.580593
	elect 15	3.45189	3.55943	6.1159	7.89637	6.60952	3.45288	1.51236	1.10966	1.86321	2.78957	2.59939	1.63822	0.680352	1.07731	3.27167	3.42848	1.96488	1.646	1.47376	1.66436	2.41908	1.22143	-0.330286	-1.20253	-0.678641	-0.298388	-0.347525	-0.374274	-1.13857	-2.01108	-0.270111	0.773822	0.484382	0.621079	0.834167	0.024164	0.835659	1.21836	0.549631	0.264349	0.482141	1.1105	0.567556	0.368526	-0.228821	-1.38675	-1.4602	0.260739
	elect 16	8.12681	6.87644	6.82561	6.58707	6.82766	8.23383	6.6501	3.73799	1.39213	2.1678	4.85496	7.27451	8.84128	8.4901	8.77319	7.58498	5.86602	5.04506	3.54467	2.01642	1.14946	-0.958728	-1.65243	-0.0995904	0.438229	-0.105621	-1.27111	-1.87904	-1.93925	-1.18376	-0.801297	-0.677609	-0.137498	0.288976	0.59603	0.558743	0.155145	1.07703	0.196846	-0.694626	1.39946	1.87656	0.451596	0.104271	0.417572	1.30952	1.07394	-0.480345
	elect 17	4.86633	3.91368	1.64669	-0.325396	-0.756367	1.10531	1.97301	2.09831	2.20896	1.31986	0.0870501	-0.294421	1.00707	2.74307	3.99848	4.57336	3.66287	2.45753	1.81496	1.86965	1.58388	-0.0242238	-0.183761	0.15479	-0.120184	-0.149045	-0.511678	-0.682328	-0.585802	-0.475496	-1.0607	-1.46306	-1.64345	-0.645353	1.44375	2.20578	1.71952	1.01698	0.335119	-0.25092	0.147842	-0.0615935	-0.866576	-1.21498	-1.15185	-0.546328	0.122688	0.322398
	elect 18	1.63883	0.826294	0.455019	0.444539	0.512721	1.52582	1.76289	0.713333	-0.13205	-0.381463	-0.00562292	0.508278	0.536804	1.26188	2.07952	2.09214	2.23111	2.03377	1.51218	1.39787	1.61989	1.64422	0.604188	-0.461786	-1.15268	-1.36643	-1.31029	-1.3658	-1.63896	-1.10242	-0.568301	-1.07732	-0.42778	0.833472	1.54673	1.37244	1.01185	1.37774	0.723224	-0.193277	-0.105281	0.388516	0.265176	-0.341712	-0.641521	-0.763876	-0.353431	0.395949
	elect 19	1.70913	2.87756	4.44869	5.33178	4.75234	2.64281	2.46372	2.55156	2.86417	2.66056	1.85225	1.94677	2.55702	2.60268	2.99849	3.37463	2.50309	0.883962	0.184246	0.244493	0.763781	0.177012	-0.0955602	0.477329	0.270998	0.547234	0.263906	-1.17318	-2.46292	-2.21522	-1.25426	-0.262095	0.728961	0.714797	0.191211	0.753139	1.39501	0.514511	0.0941374	-0.634792	-1.24566	-0.774964	0.0660884	0.811659	-0.0523918	-1.09095	-0.0712279	1.42802
	elect 20	2.18861	1.74892	1.52577	1.9071	2.81341	3.20689	2.11755	1.54256	2.26033	3.669	3.81247	3.52988	2.49737	2.18109	3.2484	3.91366	3.08073	1.82048	1.7864	2.63868	2.53731	0.440561	-1.13278	-0.56699	0.543285	0.468998	0.624542	0.533758	-0.64188	-0.958386	-0.34686	-0.61408	-1.03594	-0.70872	0.295799	1.14285	1.57931	0.860906	-0.0486724	-0.910169	-1.907	-1.82621	-0.74761	0.833509	1.42773	0.405028	-0.168546	0.291354
	elect 21	4.64388	4.35232	4.54865	5.87066	6.58299	5.36058	3.31643	2.26379	2.66786	3.22846	3.39043	3.47243	2.20549	1.62542	3.61796	5.35643	4.37563	3.14586	1.91449	1.91824	2.34372	-0.404813	-1.98827	-2.21731	-0.760131	-0.06417	0.292932	0.527784	0.18791	-0.477522	0.0595002	0.720608	-0.206986	-0.217487	1.0722	1.30616	0.494589	-0.750148	-1.19983	-0.628147	-0.0534708	0.188573	0.454554	1.57198	1.51417	0.620998	-0.156838	-0.519235
	elect 22	3.13328	2.91213	1.90258	1.54252	3.53529	4.82964	2.61887	0.561016	0.915785	1.76739	2.17478	2.25606	3.29757	5.7239	6.64683	4.89732	2.67758	0.855569	-1.20328	-1.79834	-1.61261	-1.35801	0.54392	-0.0267421	-0.60601	-0.232354	0.254968	1.35482	0.946662	-1.00065	-1.7482	-0.895374	-0.0915886	0.91879	1.50616	0.381386	-0.544407	-1.18426	0.965901	1.80135	-0.303987	-0.801759	-1.01175	-0.617881	0.842237	1.87432	-0.0563598	-0.344512
	elect 23	4.93632	3.93625	3.35639	4.04278	4.35446	5.30598	5.56229	4.43898	3.5747	3.72456	4.18432	3.75564	2.79602	1.6591	2.54967	4.0662	4.97245	4.22917	1.85753	-0.34513	-1.52053	-1.17517	1.23796	1.55511	-0.252307	-0.376605	0.965675	1.64143	1.02331	-0.210567	-0.964003	-1.11655	-0.453908	-0.448971	-1.16792	-0.737433	-0.0188458	0.0706711	0.185078	0.298582	-0.197472	0.222861	1.29192	1.7891	1.57149	0.70229	-0.802672	-0.940034
	elect 24	3.11816	3.66826	4.00125	3.27131	2.90509	3.23111	3.42716	3.19029	3.12944	3.3961	3.4964	4.28128	4.43831	3.7963	3.30621	3.89015	3.68671	2.64443	2.70651	2.37162	1.84711	1.23444	1.39906	0.525424	0.307301	0.829072	0.683412	-0.203663	-0.516254	-1.34542	-1.97511	-1.00868	0.151185	0.802467	0.242963	-0.735785	-1.93114	-1.77566	-0.484333	0.0951724	-0.322745	0.0909473	1.13789	1.23405	0.835788	0.529777	0.196682	-0.489493
	elect 25	5.25038	5.42076	5.19797	5.80504	6.53114	6.09136	5.58664	5.51385	4.93757	4.40125	4.66843	5.70615	5.05923	3.49542	3.74128	4.61658	5.60558	5.76418	4.43121	2.91821	2.08507	0.604573	-0.0699551	-0.265264	-0.673276	-0.177477	0.962222	1.94544	2.25291	0.562929	-1.23047	-1.56812	-1.4277	-1.26739	-1.25836	-1.11817	-0.440503	-0.254063	-0.226669	-0.375517	-0.0676635	0.78943	0.497378	-0.422399	-0.344109	0.731254	0.242144	-0.49265
	elect 26	2.69076	3.37621	3.61266	3.42386	3.19612	3.4728	3.32582	2.21941	1.55382	1.55765	1.75696	2.24391	2.9562	4.11258	4.5071	4.21879	4.02974	3.42356	2.46707	1.93205	2.44013	2.28294	0.851316	0.222216	0.666309	1.04649	0.673049	0.0602951	-0.102915	-0.0796148	0.0637971	-0.00309071	-0.0570351	-0.129316	-0.591069	-1.06532	-0.461563	1.43659	0.788974	-0.830232	-1.04132	-0.123519	0.590884	-0.206043	-0.746552	-0.318344	-1.39279	-1.91581
	elect 27	2.30244	2.8498	1.9871	1.12267	1.50936	2.62216	2.65495	1.71439	1.00025	1.01473	1.26471	1.55384	1.94883	2.63295	2.77124	2.51985	2.51937	2.31843	1.32939	0.328709	-0.201348	-0.556661	-0.998003	-0.976961	-0.875133	-0.855462	-0.557376	-0.0819983	0.0778939	0.0819013	-0.0711019	0.668324	1.60477	1.96062	1.5944	1.38568	1.75965	1.54198	0.104241	-0.523439	-0.0646166	0.0853276	-0.375131	-0.28908	0.0861041	-0.268588	-1.59494	-1.96807
	elect 28	4.52899	4.42104	3.85567	3.89913	4.61157	4.5156	3.11573	3.94636	5.71129	6.0908	5.42251	4.19092	3.56644	2.87652	3.27128	3.84078	3.40477	1.65982	0.739673	1.15144	1.11625	1.66464	1.87576	1.05821	0.280241	0.173897	-0.0818189	-0.599095	-0.854547	-1.49971	-1.71589	-0.459718	0.220796	-0.0242936	-0.601204	-1.25921	-1.12199	-0.387863	-1.31338	-1.53458	-0.246013	0.719039	1.12817	1.20401	0.361081	-0.139765	0.861328	1.34139
	elect 29	3.48145	2.47907	0.874292	0.932839	1.99666	2.93646	3.77641	4.7026	5.82669	6.15403	6.21607	6.05564	4.47596	2.44536	2.42358	2.59131	3.65559	4.02246	3.57378	3.57094	2.50942	0.754167	0.096453	0.594443	1.44565	1.603	0.825534	-0.0698378	-0.60682	-0.410284	-0.210511	-0.0620045	0.0717992	0.918096	1.12317	0.941369	0.215378	-0.41983	-0.70161	-1.16444	-1.50124	-1.04491	-1.23101	-1.34281	-0.856901	-0.465403	0.225951	0.629502
	elect 30	2.99536	2.93646	3.27859	3.77225	4.09678	4.92581	5.42102	4.80064	3.70365	3.94486	4.77914	5.52536	5.32523	5.11393	5.95251	6.04765	5.1657	4.54832	3.3862	2.10414	1.66081	1.02186	0.665653	0.47395	-0.112692	0.168361	0.394918	-0.361084	-0.953835	-0.136686	0.595481	0.1712	-0.0773326	0.141367	0.228476	0.303908	0.0761389	-0.0826097	-0.680865	-1.59367	-2.31167	-1.91704	-1.75141	-1.33614	0.0592503	1.17817	1.24898	1.05433
	elect 31	4.05018	3.20423	2.74825	3.34455	4.0729	4.81334	4.41254	3.16565	2.66843	2.95467	3.34601	2.81017	1.66206	0.765958	1.70341	2.53518	1.43482	0.767765	1.77354	2.4642	2.14693	1.22551	0.365456	-0.148127	-0.364273	-1.09971	-1.72303	-1.84082	-1.99531	-1.58487	-0.341028	0.442062	0.943231	0.589174	0.191553	-0.155625	0.245474	0.9908	1.00342	0.00800493	-0.921831	-0.884345	-0.0415458	1.01457	0.436766	-0.717463	0.307116	0.935236
	elect 32	3.35902	2.40199	1.20344	1.16445	2.07948	3.63272	4.28752	4.90252	5.10504	4.08688	2.64013	2.14213	2.7982	2.23806	0.760891	0.465244	1.38913	2.67012	3.61973	3.59521	2.8059	0.789599	0.150011	1.20597	1.55167	0.896343	-0.613644	-1.68603	-1.54497	-1.07255	-1.26904	-1.07599	-0.189886	0.46067	-0.0822566	-0.767816	-0.188627	0.584467	0.230233	-0.43825	-0.433599	-0.0581468	0.368362	0.724856	0.950758	0.605227	-0.742941	-1.26815
	elect 33	6.07879	7.05247	8.1836	8.92649	8.77904	7.02743	7.22447	9.2669	9.6057	7.19699	5.06761	4.79404	5.2067	6.07686	6.57096	6.90538	5.29417	2.39391	2.0584	2.97992	1.99997	-0.296381	-0.556275	-0.556931	-0.615681	-0.351539	0.257739	1.47692	1.74499	1.2085	1.07223	0.425633	-0.694036	-0.099364	1.45033	0.707835	-0.371032	0.546288	0.553727	-0.640002	-1.17882	-1.36807	-0.60184	0.417068	0.0297389	-0.773552	-1.82178	-1.8059
	elect 34	4.10868	3.67149	3.47324	3.60365	3.7698	4.15942	3.8134	3.63756	4.90529	5.44521	5.21922	4.71965	4.70685	5.46642	4.93267	4.21329	4.66839	5.25377	3.75756	1.73751	1.08645	1.20461	0.659507	0.822787	1.59425	1.06257	-0.361031	-1.25294	-1.37284	-1.7455	-1.67534	-1.10311	-0.153364	0.391193	0.426221	-0.0215236	-0.662739	-0.0012632	0.923669	1.09169	0.823853	1.16451	0.832926	-0.648678	-1.71533	-1.39258	-0.139317	0.166892
	elect 35	4.30291	4.99292	4.2638	4.47283	4.49983	3.82538	4.61413	5.29379	3.45793	2.62327	3.71964	4.67334	4.10362	3.35097	3.95056	5.62613	6.09799	5.19269	4.23954	3.38516	1.97476	1.23241	1.04912	0.521183	0.0918732	0.0252361	0.382024	0.673887	0.72738	0.8207	0.382633	-0.700809	-2.10605	-2.44784	-1.03541	0.653058	1.29864	0.526004	-0.893485	-0.865595	-0.7444	-0.215054	-0.23834	0.0672716	0.388687	-0.360056	-1.31232	-0.919922
	elect 36	4.8759	3.68577	2.95329	3.16312	3.17447	2.8838	3.18545	3.34896	3.62063	3.76849	3.82116	3.441	2.60623	2.41599	2.60215	2.02952	1.80015	1.94523	2.22046	2.69784	2.46129	1.78194	1.35998	0.804937	0.400086	-0.229653	-1.15338	-1.78242	-1.59519	-0.632172	0.156325	-0.337852	-1.3188	-1.68444	-1.14108	-0.221593	0.47438	0.386916	-0.142669	0.317533	0.909002	1.02753	0.718795	0.251712	-0.353492	-0.506637	0.241719	0.18176
	elect 37	6.86061	6.09646	5.32793	4.53597	5.28017	7.58707	8.02922	6.25077	3.65869	2.57084	2.69776	3.24722	4.6133	5.149	4.16407	2.9227	1.79591	1.70942	3.05691	3.7343	2.4698	1.7401	0.835654	-0.280294	-0.35705	0.109886	0.614122	0.00893433	-0.363813	0.289199	-0.88561	-1.98609	-2.19469	-0.653084	1.45464	1.38996	-0.368002	-1.39421	-1.17905	-0.534813	0.381915	0.204095	0.140753	0.0270782	0.166613	0.471236	0.0177999	0.22184
	elect 38	5.23141	3.38879	5.95572	9.48526	10.7979	11.6135	11.073	10.343	10.6855	9.22765	7.61587	7.69031	9.22616	9.64316	7.83431	5.50193	3.9084	4.76698	6.42824	5.03159	1.70594	0.398592	0.953578	1.28802	0.951115	-0.434568	-1.69265	-2.61963	-1.33794	0.283987	0.526514	0.0247864	-0.434524	-0.0139093	-0.00493057	0.30131	-0.553691	-0.631619	1.44208	1.8023	1.16179	-0.275876	-0.959201	-0.606451	-0.763036	-0.303422	0.620513	-0.0887439
	elect 39	2.96668	2.95484	2.89322	1.9135	0.768219	0.740216	1.2282	1.6074	2.31888	2.71884	3.49077	4.58075	4.80732	4.82196	4.4999	3.84949	2.96299	2.22428	2.12848	2.1243	1.48325	0.0991504	-0.405083	0.883274	2.40327	1.88623	0.318952	-0.255655	-0.602285	-1.17121	-1.74792	-1.65194	-0.895728	0.403309	1.07533	0.526392	-0.740306	-0.842661	-0.3521	-0.141238	0.763302	1.2836	0.865743	-0.0846074	-0.546469	-0.32058	-0.219566	-0.320305
	elect 40	2.13644	2.20921	2.70977	3.55126	3.90184	4.33144	4.01209	2.81786	1.40564	0.253997	-0.711957	-1.05949	0.522162	2.481	2.9916	3.59761	3.80669	4.12732	4.06939	2.9669	1.41891	-0.580839	-0.441122	0.422891	0.212822	-0.251908	-0.464986	-0.0324849	0.221806	-0.95545	-1.93346	-1.7127	-0.817413	0.660478	0.773004	0.251275	0.730789	0.914227	0.840678	1.25074	1.01573	0.318183	0.230531	0.273092	0.352322	1.2686	1.01219	-1.04416
	elect 41	2.8546	3.02238	2.01742	1.33634	0.949261	2.26784	2.99841	1.69244	0.557944	0.754248	-0.120665	-1.06455	-0.356144	0.993185	2.59161	4.17769	3.56928	1.63102	0.15977	-0.164031	0.314505	0.587763	1.90351	1.17279	-0.229014	-0.486081	-0.716921	-0.729107	-0.440777	-0.0604518	-0.202436	-0.121954	0.877089	1.34796	1.26295	1.87973	1.81479	0.428396	-1.1237	-0.548292	0.152511	0.150917	-0.794253	-1.51921	-1.7285	-1.23886	-0.208814	0.0580308
	elect 42	3.78468	2.47763	1.1153	0.0956543	1.204	1.28487	-0.270447	-0.36142	0.492669	1.5445	2.40908	2.56714	2.75874	4.08434	5.41504	5.89611	5.86362	5.67105	4.7311	3.4733	1.95825	1.14004	0.935733	0.742107	0.637282	0.827769	1.14115	1.29564	1.58754	1.3023	-0.134383	-0.69909	-0.66702	-0.825418	-1.5455	-1.1248	-0.0666393	0.584781	0.443426	-0.435548	-1.62894	-1.59494	-0.625343	-0.131958	-0.110207	-0.0405288	-0.300227	-0.786212
	elect 43	1.1592	0.944103	1.15385	1.85142	2.26482	2.23412	1.97237	1.34911	0.750607	0.571892	0.950677	0.756334	1.06878	1.25794	1.1796	1.34671	1.1432	0.580494	0.657957	1.31687	1.33905	1.23136	0.822161	0.210964	0.222436	-0.0188412	-0.781846	-1.09908	-0.475564	-0.0362396	-0.526955	-0.906815	-1.06791	-1.50435	-1.42753	-0.24658	1.23645	2.05579	1.95052	1.12326	0.659462	0.414243	0.339822	0.225963	0.0624288	-0.174569	-0.261165	-0.436136
	elect 44	1.67917	1.55811	1.70194	1.59503	1.61248	2.26291	2.86473	2.68933	1.99475	2.07285	2.25564	2.04371	1.92311	1.16006	0.631115	1.26157	1.69843	1.64537	1.38853	0.567806	-0.0984915	-0.00998438	0.0671377	-0.668449	-0.829345	-1.12195	-1.73271	-1.55987	-0.913962	0.205245	0.506327	0.0987979	0.218067	0.976378	1.33856	1.41674	1.65845	2.09886	1.45099	-0.476242	-1.18473	-0.938376	-0.932272	-0.258895	0.566216	0.0179894	-0.760793	-0.571341
	elect 45	3.16031	3.56974	3.00022	2.74728	3.24275	3.12957	3.73533	5.45462	5.47333	6.17704	7.13856	6.53738	4.90406	3.65654	3.36216	4.12231	4.79299	4.41671	3.70661	3.01668	2.19868	1.21921	1.01885	0.303298	-1.05931	-0.604669	0.658668	1.15505	1.35657	1.06047	0.638657	0.0723868	-0.16841	-0.766901	-1.28984	-1.16531	-0.688562	-0.167283	0.320106	1.22754	1.04822	0.411417	-0.0689473	-0.626657	-0.931836	-1.11365	-1.31357	-1.43322
	elect 46	1.80289	2.36801	3.3546	4.13665	3.52692	2.67695	1.76954	0.460846	1.14115	2.93519	3.17657	1.91679	1.84987	3.31927	2.92601	1.69008	0.606089	0.147812	-0.334879	-0.605465	-0.121457	0.503886	0.739916	-0.231688	-1.02576	-0.95003	0.285445	1.66425	0.825218	-1.78865	-2.2435	-1.06431	-0.327583	0.0558961	-0.227831	-0.920753	-0.850729	0.86336	1.56183	0.822956	0.891146	0.757426	0.0669287	-0.248426	0.420485	1.39562	1.29479	0.0615527
	elect 47	-0.290495	-0.76117	0.760857	2.42536	2.39413	1.23995	1.06553	1.19397	1.38313	1.12605	1.16756	1.76772	2.71558	2.41283	1.30533	1.06419	1.69181	1.80434	0.996155	1.01461	1.42826	1.29979	0.442266	-0.112267	-0.124325	0.575103	1.38907	0.731609	-0.777089	-1.08224	-0.571033	-0.554508	-0.563168	0.369899	1.00141	0.491362	-0.296291	-0.794801	-0.640562	-0.863896	-0.372023	-0.0204133	0.766459	1.54056	1.18303	1.08796	0.0344724	-1.58432
	elect 48	1.63739	1.78502	2.04038	2.58803	2.30728	2.52945	3.82467	3.50108	3.94887	6.03063	8.09298	7.74358	5.54265	4.22777	4.52854	4.40926	3.4615	3.0499	3.47634	3.16829	2.33349	2.08902	1.29109	0.507006	0.100003	0.0261537	0.0994576	0.0272937	-0.245047	-0.846762	-1.20572	-0.453557	0.587904	1.03713	0.804569	0.646134	0.455066	0.439514	-0.590992	-1.71092	-1.63114	-1.18105	-0.695851	-0.0111107	0.685576	0.342511	-1.0832	-1.47755
	elect 49	10.0074	10.1518	7.35581	4.89672	3.29482	3.4399	3.26234	2.54326	3.1927	4.76127	5.4665	5.84165	7.85673	7.36719	4.46682	2.3155	2.25464	2.576	0.963536	-0.0341876	0.788201	2.32371	2.45961	1.22716	0.369894	-0.484217	-1.65112	-1.87232	-1.16839	0.255539	0.544423	0.401498	0.261875	-0.311802	-0.0838701	0.550921	0.828926	-0.552222	-0.935295	0.286071	0.69733	0.348149	0.390023	-0.357848	-0.634088	-0.154844	-0.791968	-0.952757
	elect 50	56.5096	71.9483	63.8907	41.0406	23.0293	13.0513	10.2288	9.70656	10.6192	12.335	14.7568	17.8708	19.685	17.6374	12.9101	9.54639	8.53857	7.43782	4.72518	2.22485	1.31385	2.2772	2.5038	1.27586	0.88077	0.499087	-0.450977	-0.783326	-1.16999	-1.10153	-0.342496	-0.152373	-0.649479	-0.568477	0.139071	0.373608	-0.142307	-1.38353	-1.82807	-0.770949	-0.0426928	-0.298426	-0.0420985	0.183108	0.765506	1.11061	-0.410279	-0.812475
	elect 51	51.0019	47.6908	33.1097	18.9896	9.55002	4.79323	4.83826	4.41887	3.73775	6.78435	12.8482	17.2047	15.8518	12.3543	12.2285	13.0388	12.3731	8.53591	4.49123	2.30229	1.08548	0.907838	0.61411	0.205088	0.324189	0.263642	-0.716409	-0.454475	0.0515087	-0.0835148	0.353538	-0.279942	-1.4544	-1.00479	-0.722972	-1.51403	-1.68568	-0.197277	2.2414	1.99148	0.232329	-1.19942	-1.24632	-0.729048	0.0590722	0.281161	1.03515	1.26823
	elect 52	0.236082	0.989188	2.5675	4.36047	5.91742	5.54953	3.74023	1.82786	0.571722	0.195545	0.376671	0.710399	1.79416	4.87525	6.43986	4.9516	2.60353	2.15097	2.28018	1.49655	0.672326	0.703757	1.08091	1.65261	1.51606	1.31938	0.881461	1.07182	1.96277	2.02657	-0.541393	-1.33171	-0.847612	-0.390911	-0.461918	-0.470909	-0.323974	-0.453837	-1.2571	-0.651995	-0.325	-0.25116	-0.467023	-1.10549	-1.02427	-0.407603	-0.53017	-0.827958
	elect 53	4.0075	3.90993	4.12957	3.75762	2.63166	2.2585	2.35211	2.4341	2.30566	2.61185	2.31273	1.88294	2.22032	2.24285	2.31113	1.84219	1.65246	1.72466	1.5569	1.91427	1.83051	1.17408	0.166948	-0.664758	-0.319387	0.162271	-0.02094	-0.435178	-1.19279	-1.87377	-1.31201	-0.488829	0.944163	2.02115	1.7879	0.617636	-0.42635	-0.906832	-1.42268	-0.884989	0.390234	0.77297	0.0783531	-0.709051	-0.677377	-0.544216	-0.376934	0.342777
	elect 54	2.33596	3.56034	4.97124	5.04218	4.20637	2.68081	1.08536	1.0818	1.36798	1.41267	1.70219	1.83197	1.47898	1.28589	2.28164	2.66867	2.53821	2.80799	2.89526	2.82706	2.49683	1.17738	-0.080559	-0.944997	-0.775134	-0.871366	-0.947007	-0.628348	-0.384126	-0.216005	-0.285943	-0.679804	-0.994114	-0.761019	-0.593997	-0.211575	0.0717947	0.318431	0.25366	-0.107209	-0.00859974	-0.198909	-0.623853	-0.160467	1.58394	2.75072	1.7677	0.489452
	elect 55	4.32423	3.77313	4.17641	5.17762	5.7786	6.0038	5.28112	4.82963	5.55971	5.84009	4.54805	3.4621	3.47901	5.54999	7.17533	5.9921	4.695	3.42124	0.707403	0.741875	2.83814	1.71474	-0.492038	-1.05142	-0.800894	-1.14765	-0.996221	-0.0769464	0.598018	0.976605	0.398515	-0.385756	-0.370245	0.181435	0.264706	0.361622	0.871832	1.13303	0.202476	-0.847125	-0.656147	-1.20942	-1.01081	0.0615663	0.312542	0.630307	1.20581	0.115508
	elect 56	2.48644	1.61527	1.4627	1.38008	0.607875	0.0550322	0.82772	1.22137	2.12523	2.75546	2.18484	1.61659	2.69599	4.01567	3.69378	3.01993	2.74432	2.89804	2.43554	2.08999	1.10676	0.39691	0.965085	1.54496	0.916905	-0.053075	0.415033	0.912557	0.48492	0.169036	-0.669853	-1.56395	-1.95911	-1.50746	-0.697998	-0.546255	-0.749808	-0.238115	1.47541	2.23128	1.34625	-0.188841	-0.4938	0.0892	-0.23914	-0.696898	-0.162948	-0.397173
	elect 57	2.80448	2.6031	2.32308	1.49598	0.659848	0.688247	0.358294	-0.104805	0.295352	2.58893	4.25553	3.86759	3.56234	4.4176	5.14357	4.31965	2.35565	1.46747	1.77887	2.08795	1.89414	1.47766	0.970773	0.302242	-0.864142	-1.33932	-1.53144	-1.43558	-0.255009	0.54184	0.214043	-0.211338	0.00452867	0.0921429	0.368327	0.362122	0.197936	0.381927	-0.488538	-1.63491	-2.00243	-1.30998	-0.247363	0.676245	0.93556	1.11497	1.36702	0.933862
	elect 58	2.91624	2.0409	0.738293	-0.554326	-1.61782	-1.00199	0.178195	0.880282	1.30522	1.41789	1.65192	2.48883	3.13127	3.12759	1.42523	0.268492	0.964666	3.09418	3.7395	2.4071	0.897569	-0.431172	-1.6053	-0.958848	1.01115	0.664119	-0.699262	0.0212612	1.12491	0.464077	-0.985481	-1.58258	-1.38723	-1.13204	-0.228776	0.607665	0.498531	0.152216	-0.136089	0.337342	1.46555	1.11199	1.08932	1.19241	1.03733	0.414999	0.254572	0.214506
	elect 59	2.01802	0.751877	-0.385909	-0.169662	-0.0396506	0.0807312	0.437087	0.341645	0.101961	-0.0581955	0.199568	0.982454	1.76219	1.81245	1.07422	0.177119	0.149057	0.590422	0.261372	-0.0734227	-0.242086	-0.905917	-1.42278	-0.689555	-0.332087	-0.596575	-0.0483405	0.330458	0.186858	-0.156947	-0.158643	0.0134228	-0.129673	-1.33846	-2.0146	-1.42711	-0.0681989	1.38809	1.17467	0.885191	0.945583	0.230948	0.150528	0.745672	2.08523	2.13029	0.599211	0.388213
	elect 60	4.20839	2.83785	2.21879	3.53893	4.62616	4.43488	4.34631	5.14348	5.21992	4.79927	5.17194	6.11075	5.87781	4.85297	4.77026	4.44744	4.1606	4.45292	4.18196	3.40978	2.76453	1.69892	0.439315	-0.541365	-0.152928	0.166489	-0.119	-0.434877	-0.616589	-0.164264	1.63684	1.51934	-0.0886316	-1.03223	-1.52803	-1.52658	-1.37696	-0.803054	-0.498133	-0.688756	-0.59805	-0.487795	0.116735	0.554148	0.627754	1.04851	0.338693	0.308724
	elect 61	2.30492	2.7411	3.49451	4.90337	4.81373	3.45354	3.51679	3.44171	1.79808	0.195826	0.755203	3.02531	4.60464	4.54641	4.45717	3.7216	2.51628	3.24836	4.25998	4.0151	2.76063	1.85959	1.66514	0.858973	0.502381	0.185507	-0.0444253	-0.372937	-0.83466	-0.0568211	1.66012	0.702018	-1.05147	-1.45585	-1.30601	-0.702334	-0.33879	-0.315338	-0.464438	-0.899091	-0.667541	-0.9074	-0.977107	-0.533428	-0.263424	0.418428	0.661491	0.295786
	elect 62	4.28744	5.24821	6.0468	5.92184	4.6956	3.17635	2.27346	2.832	2.44534	1.00129	1.0868	3.10839	6.10224	6.65133	6.72632	6.84534	5.66631	4.61452	3.54922	2.50983	1.43156	0.452267	0.589575	0.783012	0.314882	-0.306716	-0.7126	-1.32024	-2.30203	-1.56149	0.181344	0.881813	1.26971	0.796697	-0.198565	-0.921903	-0.632047	0.518972	1.36332	1.25467	1.23345	0.660763	0.551401	0.398878	-1.1288	-1.57171	-0.59323	-0.201973
	elect 63	4.53138	4.95587	5.07409	4.1373	2.99012	1.16454	-0.513207	-0.540831	0.286488	1.23326	1.97967	2.68441	3.56721	2.96862	2.87699	3.75602	3.90639	3.07958	1.33834	-0.642144	-1.16759	-0.560812	0.160291	0.441302	-0.670554	-2.00561	-2.37521	-2.00823	-1.43197	-0.633457	0.297429	0.820157	1.02558	0.420294	-0.0868196	0.0238417	0.324297	-0.0218469	-0.246712	0.96041	1.73881	1.22387	0.7243	0.416589	0.436604	0.0127741	-0.10497	0.365085
	elect 64	2.91423	2.96191	2.69283	2.45498	2.51201	2.7543	3.55094	4.7817	5.09046	3.63019	1.98781	2.01415	2.55325	2.43145	2.74736	3.3889	3.6073	3.75275	4.01038	3.60759	2.50812	1.43088	1.21361	0.663184	0.191472	0.417145	0.716907	0.422181	-0.364579	-0.823982	-0.445685	-0.0199804	-0.0551074	-0.875378	-2.17371	-2.60841	-1.23594	0.112599	0.223591	-0.162197	0.062353	0.460712	0.338121	-0.592194	-0.670077	0.0446516	0.211878	-0.342784
	elect 65	3.03087	2.24559	1.13674	1.0423	2.5173	2.52938	0.896299	-0.291673	-0.70194	-0.584249	0.546095	1.67299	2.56154	3.54322	2.90394	2.12345	2.18186	2.87936	2.50612	-0.0465808	-1.34288	0.153033	1.25053	1.26418	1.25252	0.281028	-1.7349	-1.72909	-0.587909	0.393066	1.87467	1.59041	0.555748	0.212988	-0.0505395	-0.572519	-1.44016	-1.67989	-1.37694	-0.405222	0.34205	-0.0480074	-0.256853	-0.38909	-0.263671	0.310809	0.662995	0.449254
	elect 66	9.68261	10.8635	11.5626	11.5459	11.6848	11.5612	11.2349	13.2193	16.9695	19.4476	17.666	15.1988	16.9534	18.4169	15.5493	11.4896	8.34246	6.64241	5.50655	3.60626	1.17783	-0.750106	-1.66205	-1.87836	-1.18644	-0.163816	-0.122184	-0.50673	-0.39756	-0.391115	-0.722526	-0.34795	-0.0475018	0.162154	0.822167	0.496522	0.0661209	1.10482	1.71497	0.436497	-0.626444	-1.56161	-1.33653	-0.423907	0.489673	0.545182	0.544561	1.2019
	elect 67	2.00047	3.03343	2.69641	2.07162	1.28956	1.96614	2.83926	3.19574	2.99998	3.09543	3.15303	3.71524	4.28978	3.26036	2.79608	2.93449	1.72897	0.77958	1.87767	2.54476	1.6968	1.7599	1.59452	0.212917	-0.631967	-0.843068	-1.80005	-2.3237	-1.59597	-0.756729	0.262447	0.519964	0.876417	0.95308	0.264685	0.132147	0.326153	0.165845	-0.986027	-1.36315	-0.873145	-0.41318	0.20276	0.166518	-0.173809	0.309378	0.686664	0.53425
	elect 68	1.13053	1.17349	0.394395	0.303083	1.60059	4.57209	6.40406	7.02654	6.10643	4.94134	4.01323	2.88468	3.34094	4.61696	5.19435	3.5844	2.05444	1.59183	1.60638	1.10046	0.51731	1.53928	1.5868	1.01979	-0.419471	-1.27796	-1.5021	-1.28809	-0.684613	0.730766	1.84946	1.0575	0.254206	0.630812	1.21507	0.413959	-0.209474	0.0893578	0.833314	-0.162902	-0.944697	-1.45754	-1.19397	-0.653456	-0.630668	-0.613984	-0.97132	-0.995989
	elect 69	3.36484	3.67782	4.01968	5.25636	5.63725	4.77183	5.04826	4.74348	4.69931	5.57485	5.11297	4.26933	4.87259	6.50947	8.59079	9.12485	7.93954	4.48048	0.875779	-0.941708	-0.976434	0.270481	0.897095	0.113221	-0.655467	0.779738	1.17069	0.142066	0.266788	0.548241	0.428628	0.522712	0.153745	-0.113194	-1.22493	-1.74557	-1.29734	-0.322471	0.573464	-0.0263037	-0.495461	0.0307318	0.662137	1.76396	2.25599	1.06869	-1.45401	-1.86736
	elect 70	2.83251	1.91604	1.50971	1.41148	3.73743	7.32125	7.55557	5.97082	4.7542	3.77468	2.97423	3.03881	5.1018	6.86654	5.71498	4.62546	4.50854	4.54884	3.6713	2.8506	2.08473	1.07575	0.45061	0.632748	0.630854	0.0837599	-0.676577	-1.4555	-1.69077	-1.51663	-1.43802	-1.27113	-0.595678	0.336594	0.739835	0.611	0.270134	-0.0205711	-0.600895	-1.3216	-0.714177	-0.0268725	0.384351	1.50477	1.6606	0.00668383	-0.802924	0.206451
	elect 71	3.22911	3.33678	4.11745	5.00913	6.85827	9.26228	9.35432	7.02158	4.45138	4.02153	3.08286	2.17793	2.93398	4.05162	3.94037	3.87755	5.29835	7.1636	6.34093	3.7494	1.44617	0.0605396	0.346043	0.192525	-0.738529	-1.68093	-1.65777	0.00605035	0.495818	-1.08344	-1.22058	0.34211	0.282334	-0.689144	-0.63544	-0.0933069	1.09424	1.37999	-0.437676	-1.06514	0.386523	1.56882	1.31534	1.4355	1.07725	-0.321623	-0.881905	-1.31684
	elect 72	3.99334	4.96257	5.09666	3.91325	1.23538	-0.282052	-0.168498	0.200251	1.24259	2.46745	2.65807	1.82771	1.12139	0.54049	0.44433	0.800808	1.31939	2.2424	3.59074	2.734	0.745406	0.346266	0.433868	-0.507539	-0.885731	0.315248	1.19581	1.44983	1.39098	0.580385	-0.153883	0.409852	0.905384	0.418097	0.831122	1.64007	1.63546	0.841168	-0.385828	-0.930033	-0.929783	-0.838085	-1.04857	-1.09847	-1.03672	-1.29421	-1.39621	-1.54796
	elect 73	3.0983	3.63267	3.91552	3.27683	2.94711	2.74769	2.52483	2.74089	2.25097	0.943975	0.282231	1.05882	2.14684	2.22724	2.25003	1.84079	1.25026	2.19373	4.13972	3.9395	1.78988	-0.163709	-0.538364	-0.678937	-0.896985	0.227172	1.98211	2.33499	1.70951	0.892514	-0.592752	-1.48072	-1.14038	-0.256262	-0.382738	-0.431585	0.0483989	0.935878	1.4104	0.419371	-0.973395	-1.06244	-0.322926	-0.307927	-0.794054	-0.681049	-0.329505	-0.346739
	elect 74	5.12756	3.5524	2.02002	2.34263	3.71274	5.09889	5.60981	4.55356	2.6776	2.38022	3.0163	3.45158	3.36881	2.5367	3.91145	4.78813	2.85282	1.98178	2.78544	2.85417	1.64219	0.727182	0.779386	0.161883	-0.951247	-0.621538	-0.39036	-0.0427585	0.597755	0.715069	-0.557854	-1.51252	-1.58979	-1.52381	-1.23121	-0.7452	-0.156886	0.525621	1.56782	1.72112	1.48766	0.727993	0.175214	0.162146	-0.17029	-1.23779	-1.417	-0.328726
	elect 75	6.86663	5.98425	4.403	3.91977	5.75308	9.09328	8.39055	6.09694	6.63042	8.26092	9.546	9.64539	8.60902	8.15426	8.6334	8.31289	6.91516	4.47557	2.34029	2.31026	2.60389	1.39213	0.334275	-0.251576	-0.634395	-1.23861	-1.11067	-0.865005	-0.948443	-0.449149	-0.0322161	-0.534899	-1.55968	-1.70507	-1.03966	-0.624099	-0.149085	0.455099	1.2286	1.11827	0.200104	-0.0965496	-0.409469	-0.256777	0.529503	1.23664	1.41056	0.646515
	elect 76	2.23103	4.30705	4.07122	2.35427	-0.0833836	0.0170956	0.0619963	1.68655	3.01996	2.7607	2.53726	3.23628	2.54233	4.11076	4.17988	3.1438	2.15942	0.422789	-1.25105	-0.622975	-1.17044	-1.27015	-0.248558	1.39552	0.321443	-0.83154	-0.867877	-0.549084	-1.80434	-1.44524	-0.104848	1.06679	0.70163	-0.525766	-1.29368	0.745843	0.101651	-0.756418	0.882346	0.965222	-0.29389	-0.128893	0.0336924	0.541455	0.2062	0.407607	-0.59442	0.313908
	elect 77	2.64089	2.41761	2.705	2.49543	2.17721	2.90155	4.28172	5.23266	5.0323	4.27438	4.72466	6.19048	7.02507	6.99352	5.84768	4.54986	4.10529	4.39902	3.3986	1.76079	0.593773	-1.02737	-1.77276	-1.40633	-0.882177	-0.302567	0.0166071	0.00398223	-0.252845	-0.391543	-0.758625	-0.154067	1.09252	1.63229	2.05065	2.09448	1.43434	0.514449	-0.981546	-1.24553	-0.241366	-0.469846	-1.01341	-0.663044	0.194669	0.735197	0.824302	0.120238
	elect 78	4.1193	5.04038	4.2629	2.48067	2.56241	3.81179	4.58985	5.17731	4.9933	4.67089	4.06995	2.59973	2.20973	4.30936	4.27209	3.03167	2.44601	1.82651	2.04845	2.41219	0.476305	-1.00243	-1.17887	-0.558804	-0.33221	-0.468578	-0.702067	-0.730713	-0.822598	-0.835223	-1.21413	-1.51418	-0.582509	0.498686	0.204014	-0.413434	-0.316437	0.545517	0.81262	0.89734	1.27111	1.24309	1.08852	1.35658	1.70747	1.79039	1.07983	-0.708162
	elect 79	4.79899	4.88376	4.12898	3.25688	2.10759	3.4624	7.27951	9.31754	7.75806	6.04176	5.81531	5.24353	4.29664	4.87636	4.72492	4.81363	4.34578	3.73957	3.23785	1.15699	-0.00762122	0.717046	1.41976	1.19973	1.6509	1.10219	-0.0618659	-0.933978	-1.49707	-1.15516	-0.763871	-0.52864	0.243666	0.0677794	-0.315613	0.343791	0.543969	0.361128	1.52063	0.995713	-0.938478	-2.35535	-1.85087	-0.0271602	-0.00019653	-0.484771	-0.381374	-0.0713494
	elect 80	3.73726	2.91583	2.63115	2.60128	2.38143	1.28789	0.54067	0.664504	1.34612	2.1182	2.48416	2.33993	3.13611	4.73572	4.11503	2.8788	1.77314	1.37478	1.78743	2.44406	1.71547	0.950307	0.807302	0.128961	0.199066	0.167929	-0.0610422	-0.843941	-1.66089	-1.60909	-0.687961	-0.370531	-0.167666	0.275575	1.83607	2.1581	0.961373	0.375646	0.0139711	-0.826449	-1.59887	-1.62526	-1.09776	-0.601065	-0.0837015	-0.0593793	0.0941526	0.843082
	elect 81	3.20917	3.49403	4.14851	4.21656	3.07087	2.82766	2.82374	1.85348	1.05922	1.09648	1.35352	1.14254	1.49377	2.94474	2.92725	2.97135	3.32519	3.27613	2.82604	2.67072	2.09309	1.14723	0.41644	-0.406718	-0.851778	-1.19125	-0.417033	0.19853	-1.30077	-2.34775	-1.24743	-0.75005	-0.711257	-0.435779	0.388499	1.15979	1.22223	1.33528	1.31938	0.803487	-0.220598	-0.758511	-0.250243	-0.175806	-0.409507	0.105453	-0.136335	-0.438677
	elect 82	1.11575	1.1395	1.88747	3.31273	3.23102	1.20557	0.0605677	-0.325562	-0.128565	-0.00746465	0.21298	0.725229	0.913052	0.782001	1.35333	2.41794	3.28086	3.39344	3.03829	2.72748	2.23962	1.371	0.336558	-0.590494	-0.2164	-0.734858	-0.753144	0.199185	-0.181145	-1.04319	-0.687482	0.226989	1.11599	1.29277	1.14944	1.15054	1.41663	1.19775	0.574612	-0.370589	-1.08803	-1.26067	-0.707463	0.052008	-0.315177	-1.50297	-1.7393	-0.781293
	elect 83	3.77751	3.56086	3.22671	3.05009	3.47898	3.82651	3.17508	1.84528	1.04238	1.26972	2.06111	3.0258	2.79475	1.5376	1.39029	1.91295	2.20746	2.38575	2.29845	1.78335	1.59008	1.20285	0.462433	-0.416813	-0.506649	-1.17016	-2.48524	-2.78961	-1.71485	-0.17717	0.0765583	-0.0472683	0.408449	0.965923	1.24196	0.526394	0.171756	-0.041822	0.162019	0.370306	-0.170154	-0.551345	-0.499946	-0.14133	0.418638	0.800546	0.756577	0.751209
	elect 84	3.69142	4.01901	3.68882	2.9555	2.92566	3.24378	4.61487	5.97352	6.23056	5.15125	2.95701	2.62665	3.70582	5.92049	7.73353	7.97149	6.17635	5.27308	4.93721	4.07322	2.23246	-0.185119	-1.45923	-1.12716	-0.228639	-0.986527	-2.08391	-1.97036	-0.732275	0.665478	0.723537	0.0402214	0.43502	0.825547	0.36518	0.25748	0.500815	0.555724	0.983089	0.410901	-1.14433	-1.21384	-0.0539196	0.255568	0.200053	0.288449	-0.121983	-0.185299
	elect 85	3.13491	3.26126	3.80101	4.42155	4.04191	3.30227	3.26169	3.50635	4.802	5.9675	6.5158	6.80426	6.73468	7.61518	7.21145	4.79694	3.31977	4.46444	5.67877	5.0388	3.0867	0.83427	0.241532	-0.168509	-0.463535	-0.855919	-1.13709	-1.57458	-1.67026	-1.51497	-0.792401	-0.150128	-0.45236	-0.281602	0.662354	0.79988	0.551268	0.20158	0.619566	0.616409	-0.547788	-1.09657	-0.256659	0.780401	1.55138	1.02216	0.205601	0.157052
	elect 86	4.42312	3.6246	4.29976	5.29837	4.42936	3.4536	1.07534	-0.042894	1.72952	2.71277	2.23101	3.20832	4.75436	4.6827	4.7271	4.5231	3.26733	1.48412	0.785786	1.15158	0.976229	0.345418	0.473934	0.388518	-0.33671	-0.937954	-0.36961	-0.59714	-1.68109	-2.65279	-2.37914	-0.830391	0.455267	0.703373	0.194246	-0.259316	0.650144	2.00797	1.75918	0.856142	0.149574	0.123866	0.0257039	-0.349014	-0.116568	0.482087	0.159142	-0.0301371
	elect 87	5.38287	4.42716	3.14358	3.30881	3.49728	3.07009	5.13997	6.45044	5.43293	3.82898	2.29533	2.02027	2.59581	3.77052	5.37927	5.80142	4.55335	3.63432	2.8473	3.59266	3.80765	1.20207	-0.237276	-0.241307	-0.742011	-1.12548	-0.247649	0.682136	-0.555423	-1.29639	-0.612531	0.146805	0.688874	0.114692	-0.64786	-0.976608	-0.143879	0.794918	0.638755	0.47139	0.4473	0.569927	-0.577927	-1.8236	-0.807145	0.118244	0.101326	0.0260683
	elect 88	5.4195	4.10607	3.23004	2.48156	1.61155	1.90692	2.98135	2.53935	1.96172	1.71772	1.58633	2.44029	3.85636	3.91434	1.80668	0.965427	0.90541	0.748148	1.34196	1.95538	2.0054	1.74849	0.306493	-1.46999	-1.55874	-0.130236	1.20392	1.28857	0.633025	0.194868	0.011601	0.0532516	0.890867	0.852783	0.477857	0.478799	0.701713	0.553933	-0.0893085	-0.513108	-0.306699	0.18174	0.164011	-0.462893	-1.26408	-0.902139	-0.318349	-1.50225
	elect 89	2.73595	0.913686	0.84856	2.34051	3.69644	4.43715	4.66658	4.75967	6.42828	9.03666	9.59718	7.98003	5.73437	4.22711	3.43556	2.76511	2.60592	2.25674	1.86301	1.83197	0.939387	-0.854267	-1.45685	-1.8083	-1.07873	-0.102793	0.586471	1.1463	1.01152	0.410317	-0.543584	-1.08429	-0.052039	0.775018	1.34249	1.98399	1.56978	0.296385	-0.123745	-0.972678	-1.61345	-1.30231	-0.109423	0.855206	0.651894	0.163073	0.193816	0.33958
	elect 90	2.9707	2.31587	2.38536	2.63556	2.85198	2.83753	2.8437	3.32135	5.21063	6.90616	6.45561	5.85	5.06779	2.76217	3.44567	5.24376	5.4669	4.51146	3.45195	2.5439	1.3389	-0.457797	-0.491455	0.155178	-0.588142	-1.53845	-1.52533	-0.501269	0.501833	-0.0885973	-1.393	-1.5275	-0.425214	0.750074	1.61891	2.15613	1.44314	0.584789	-0.0224998	-0.48812	-0.296626	0.249224	0.813188	1.25689	0.88886	0.321548	-0.706631	-1.31903
	elect 91	8.03844	4.40084	1.98344	1.5801	3.90957	6.01675	5.86636	6.16536	7.27664	7.40792	5.87747	5.49815	6.47861	7.97575	7.56717	6.15706	6.31942	6.64599	5.4323	3.62362	0.80044	-1.22133	-0.298341	1.29476	1.04892	0.291459	0.768102	1.36038	1.14923	0.601808	1.00186	0.845117	0.319189	0.454502	-0.404904	-1.30407	-1.40911	-0.918878	0.628966	0.342113	-0.558142	-0.673865	0.250143	0.815211	0.55491	-0.447416	-2.24687	-2.07053
	elect 92	5.50514	4.03915	2.73989	1.34374	1.81698	2.64338	2.37147	3.50501	5.2079	3.82183	1.7756	2.3421	2.80296	2.78579	4.39924	4.98788	4.37914	2.88665	1.09794	0.517302	1.08332	0.846696	-0.200951	0.203677	1.43308	1.93908	0.1548	-0.741619	-0.332831	-1.55267	-1.61516	-0.412794	0.609129	1.31649	0.970747	0.574371	0.828788	0.341274	-1.66237	-1.58373	-0.132077	0.489981	0.207235	0.0582633	0.597812	0.789144	-0.707689	-1.26705
	elect 93	2.16313	1.57977	1.78393	1.68865	1.31961	0.47482	0.718137	1.89626	2.69821	2.34142	1.77883	1.31307	1.41394	2.30974	2.98612	2.66171	1.79532	1.25819	1.47749	1.59642	1.10598	-0.240823	-1.0237	-0.75908	-0.408865	-0.0178668	0.749369	1.46441	1.87888	2.01794	1.5842	0.659801	-0.0371167	-0.968161	-1.27289	-0.840472	-0.232047	-0.452942	-1.51645	-1.28214	-0.539582	0.0960957	0.311452	0.798373	0.863807	-0.0653741	-1.30913	-1.16916
	elect 94	1.76273	2.62911	2.87264	2.93398	3.74151	2.65825	1.34157	1.64134	2.55418	3.06289	3.77321	4.46653	5.13007	4.82167	4.37771	4.30517	4.32985	4.82971	5.08271	3.79381	2.14292	1.02877	0.0743099	0.0292066	0.466266	0.134475	-0.458643	-0.544931	-0.445333	-0.375244	0.057751	-0.20453	-0.263055	0.673014	1.34667	1.02566	0.631879	-0.0927803	-1.14743	-1.55124	-1.68882	-1.82718	-1.69976	-0.825676	0.35596	1.42319	1.54328	0.382686
	elect 95	0.699787	3.40014	5.46206	5.71253	3.94903	1.05567	0.324999	0.904149	1.98862	4.39593	7.1598	8.5215	8.8013	6.54145	4.24615	3.66181	3.75026	3.61636	2.73355	2.35171	1.91315	0.835026	0.82827	1.05653	0.70683	-0.698032	-1.5045	-1.51997	-1.1498	-0.836116	0.489906	1.39821	-0.00795737	-0.696944	-0.0807374	0.304052	1.17921	1.95087	0.602178	-0.710047	-1.08833	-0.698859	-0.236932	0.164662	0.63107	0.637784	-0.164778	-1.37815
	elect 96	0.866294	2.38794	4.88017	5.93739	4.84816	2.28781	2.29558	1.73901	0.476644	0.658631	2.82792	5.12985	6.45424	5.38713	3.97362	2.57217	1.93217	2.82742	4.78871	4.34593	1.4469	0.158672	0.253523	-0.127013	-0.417933	-1.38558	-0.438699	0.882418	1.66617	1.71616	-0.127727	-0.588019	-0.446765	0.428703	0.778758	0.0983036	0.622028	1.3925	1.37874	-0.731736	-2.65136	-0.852066	0.00222332	-0.929438	-1.33311	-0.802262	-0.317771	-0.375486
	elect 97	1.71042	1.29809	0.746407	1.00653	2.32981	3.22104	3.15579	3.06211	1.92893	0.59954	1.30555	2.6135	3.16194	3.50059	2.78236	1.57605	0.71917	0.30961	0.501713	1.49628	2.21073	1.73326	0.605879	-0.3959	-0.635324	-0.755068	-0.769488	-0.605995	-1.01853	-1.1782	0.557762	1.07892	0.597898	-0.138245	-0.641193	-0.478675	-0.293459	0.0822993	0.197089	-0.659536	-1.11457	-0.679434	-0.20704	-0.262336	-0.630051	-0.687919	-0.261962	0.116224
	elect 98	5.39177	5.85126	4.24994	1.87613	2.74408	4.58624	4.86119	3.38504	3.73682	5.03856	4.61355	5.71244	6.95899	6.54213	5.16038	4.26144	5.94056	8.78871	8.33962	4.71204	1.51867	0.513678	0.692409	1.04727	0.749089	-0.292217	0.171719	0.80589	-0.38069	-0.752574	0.178025	0.299334	0.147065	1.29991	2.20456	1.87306	0.48103	-0.528847	-1.12036	-0.496437	-0.464996	-1.44677	-1.81993	-0.987392	-0.722435	-1.16689	-1.04031	-0.679234
	elect 99	1.93	2.63666	3.40056	3.8625	2.60894	0.377707	0.233939	1.95497	3.81114	4.06761	4.14714	3.71623	3.13923	2.77004	2.93133	2.64657	2.14228	2.07462	2.61502	2.86319	1.59607	0.0853832	-0.72828	-1.25224	-1.27549	-0.795049	-0.506905	-0.641661	-1.05988	-1.29804	-1.32567	-1.27391	-0.677505	-0.0457909	0.313591	0.219856	-0.069289	-0.0820511	-0.179829	0.367746	1.20705	0.959549	1.07929	1.96732	2.04352	1.52305	0.284862	-0.460629
	elect 100	5.7034	4.21036	3.25551	2.86434	2.83641	4.01544	4.2802	3.23783	2.6778	1.6887	0.423602	-0.539529	-1.55285	-2.05126	-1.45564	-0.0933689	0.612979	0.582525	0.544723	1.34084	1.69798	0.610423	0.529874	0.566788	0.957601	1.88428	1.2235	-0.491253	-1.14561	-0.626595	-0.157864	0.792566	1.03266	0.164826	-0.265932	-0.146783	-0.130505	0.353007	0.92433	-0.273863	-1.14793	-1.09926	-0.862505	-0.423995	-0.623022	-1.89229	-2.06837	-0.889828
	elect 101	8.8449	7.37683	7.83364	9.1761	7.19307	3.45718	4.28823	7.16846	9.47171	9.52028	8.16448	5.52674	3.77713	4.37426	4.47854	3.73043	4.12893	4.42338	4.37611	2.99331	1.07834	-0.669099	-0.382789	0.828293	1.52159	1.79291	0.934072	-0.78966	-1.37537	-0.127685	1.21239	1.96812	-0.0630174	-0.990522	0.59962	0.602365	-0.932363	-1.61762	-0.987632	-0.651032	-0.330446	-1.12214	-1.08234	-0.652753	-0.540511	-0.422348	-0.0385174	0.411572
	elect 102	3.98187	2.81801	2.32884	2.23567	2.02967	1.86237	2.31133	2.75443	3.52078	3.5969	2.0953	1.2682	0.974745	0.782167	1.652	3.06057	2.90826	2.04868	2.0384	1.95732	0.824432	-1.28099	-1.77787	-0.994305	-0.117658	0.294695	-0.12889	-0.188385	0.0452649	0.492294	0.688407	0.338644	0.242669	0.0706843	-0.790864	-1.25758	-1.43064	-1.2587	-0.231855	0.0546202	-0.634119	-0.829623	-0.282072	0.745555	2.12012	2.60393	1.34935	0.780991
	elect 103	-0.427432	0.418791	2.14309	3.86536	3.40882	2.30211	2.04452	1.03953	0.546381	0.761711	0.975107	1.04353	1.19476	2.37115	2.05073	0.709192	0.425143	0.803477	1.69719	2.94727	2.79509	-0.18084	-2.04955	-1.62611	-0.421156	0.035918	0.223532	0.152414	0.216989	0.630555	0.707432	0.245341	0.216732	0.677463	1.30908	0.435599	-1.06986	-1.33927	-0.965188	-1.34031	-1.25486	-0.407978	-0.0897891	0.00505818	0.0106092	0.742728	1.46763	0.568103
	elect 104	3.51949	3.74861	2.33596	1.25054	2.80523	4.5947	3.82054	3.03081	2.34595	1.71865	1.4417	0.2756	-0.952645	-1.39194	-0.499905	1.03757	2.07749	2.23661	1.95297	1.93467	0.554638	-1.2962	-1.2504	-0.395667	0.540394	0.318557	-0.0738864	0.543896	0.729139	1.09197	1.84188	0.698031	-0.310133	-0.380556	-0.0679187	0.0362126	-0.118535	-1.06127	-2.05165	-1.99749	-1.71336	-0.823991	0.587323	1.08521	0.548136	1.00188	1.46424	0.851238
	elect 105	4.23466	3.90281	2.56689	2.53931	2.85284	3.42432	4.0682	4.09387	3.32151	2.70783	2.47702	2.87045	2.78362	1.98041	1.64563	1.24576	0.908676	0.73035	0.447869	0.291576	-0.157811	-0.960711	-1.29067	-0.859408	-0.914649	-0.879632	-0.540821	-0.807048	-0.72808	-0.533018	-0.275665	-0.271207	-0.447591	-0.205535	0.440313	0.559696	1.3181	2.39009	2.65282	1.78323	0.502721	-0.184048	-0.000340766	-0.240957	-0.329102	-0.61854	-0.837276	-0.436083
	elect 106	8.52815	9.3221	8.6856	6.48456	3.37008	1.65531	2.44395	3.10459	3.80911	4.66726	5.41545	5.29726	3.28473	0.518632	0.708721	1.14687	1.26002	2.35164	2.71002	1.64334	1.53272	1.22767	-0.46895	0.231762	0.880506	-0.29712	0.710309	1.1924	0.513092	-0.0249689	-0.549583	-0.262578	0.637277	1.65121	0.534308	-1.67823	-2.07422	-1.66707	-1.18131	-0.332318	0.188645	-0.783321	-1.63238	-0.760816	1.07386	1.21528	0.234531	-0.155657
	elect 107	3.32693	1.97544	1.24353	1.5487	1.58379	1.48817	2.31028	2.48636	1.99739	2.47343	3.62784	3.18313	1.95627	1.16303	0.524961	0.722208	2.06546	3.33345	4.1942	3.56212	1.73517	-0.284271	-0.679802	0.327898	1.3442	1.16408	0.0253814	-1.07714	-1.48878	-0.587834	0.566256	-0.243414	-1.33619	-0.654097	1.14108	1.30403	0.15855	0.503386	1.30161	0.590287	-0.591744	-1.35846	-1.76808	-1.35026	-0.925532	-0.308243	0.06438	0.269375
	elect 108	9.39879	6.38518	3.05103	1.56368	2.03963	2.04181	1.47464	1.02353	1.2791	6.21955	20.5603	42.3347	57.7405	48.9353	26.5307	9.81172	3.12763	2.21243	1.7173	0.535607	0.162376	1.3091	1.57828	1.28963	0.695696	1.14197	1.65073	1.34162	0.223851	-0.873665	-1.0684	-0.854465	-1.34497	-1.69738	-1.59183	-0.63704	0.0897931	0.40337	0.0863901	-0.696887	-0.810375	-0.121104	0.239293	0.784228	1.03407	0.586747	-0.504834	-1.40762
	elect 109	1.49304	4.06188	5.59732	4.85046	3.34408	3.01416	2.78966	3.14725	2.69751	1.13115	2.09053	5.17194	6.48764	4.00877	2.18533	0.72132	0.926843	1.46421	0.684239	-0.364298	-0.964922	-0.907463	-1.20502	0.195105	1.39059	0.448057	-0.58399	-0.747814	-0.501946	-1.3985	-2.35804	-1.67152	-0.285686	0.397522	-0.375819	-0.755707	-0.0844597	-0.657807	0.400263	1.24534	1.21015	0.778487	0.417083	0.552671	1.30576	1.27513	0.0078326	0.501941
	elect 110	1.51295	1.07013	0.709393	1.34773	2.36436	2.19394	2.31308	2.98407	3.98125	4.9461	4.81395	3.99928	2.6223	1.39318	1.21637	0.579092	0.821623	2.75627	2.73481	1.50612	0.577682	0.900828	0.600915	-0.0168689	-0.00293695	0.145656	0.475337	0.315891	-0.51639	-1.33568	-2.29746	-2.52819	-1.92546	-0.951735	-0.060117	0.512171	1.03501	0.512559	-0.195702	-0.152311	-0.0718914	-0.279608	0.0282542	0.549967	-0.0236574	0.126443	1.40321	1.94896
	elect 111	7.10769	4.92424	3.87492	2.91832	3.28165	4.41038	5.77385	5.12099	2.75523	1.85771	2.05293	1.15698	0.975164	1.46508	2.41739	3.82665	2.91688	3.11118	4.62407	4.11854	2.12932	0.708964	0.0556305	-0.833063	-1.15434	-1.66031	-1.59815	-0.573986	0.302706	0.645787	0.328709	0.921282	0.932593	-0.673388	-0.943045	-0.116673	1.17584	1.8007	0.97901	1.00351	1.11021	0.511782	-0.20311	-0.360013	-0.394888	-0.191392	-0.67147	-0.756935
	elect 112	3.91124	3.00899	3.38934	4.37409	5.50352	6.56842	5.22639	2.78245	1.62215	1.4351	1.57986	1.34532	0.364552	0.32719	1.11231	0.885567	1.17116	2.15475	3.09988	3.72947	2.51687	-0.15608	-0.254166	-0.393756	-1.38594	-2.00084	-1.3951	-0.654911	-0.0840806	0.329758	0.475842	0.284183	-0.339943	-0.665607	-0.571428	-0.357844	0.134369	0.759719	1.59448	1.42311	0.809136	0.142858	-0.0416315	-0.0655827	0.122077	0.82528	1.05385	0.429545
	elect 113	1.60853	2.02152	2.58147	2.41804	1.82821	0.968824	0.384221	0.168692	0.960547	1.57616	2.12938	2.94259	3.36432	1.9933	0.53105	-0.799554	-0.513781	1.8322	3.65654	3.26747	1.44133	0.408838	0.840234	1.83537	1.75218	1.3766	1.17903	0.665268	-0.0650032	-0.674344	-1.4158	-1.74136	-1.38216	-1.12952	-0.83299	-0.167092	-0.65714	-1.52911	-1.15436	0.221192	1.23556	0.468863	-0.382439	-0.365077	0.101398	0.151024	-0.118671	-0.228117
	elect 114	3.65697	3.90866	3.58691	3.54518	4.44716	4.92339	4.14987	2.93445	2.63054	2.32476	1.40017	1.21782	1.89575	1.71805	1.77057	1.63477	2.27876	3.66677	4.82613	4.80047	3.13092	0.686989	-0.864422	-0.707142	0.060849	-0.0810264	-0.033012	0.166181	0.357801	0.576319	0.187596	-0.0611648	-0.262956	-0.119812	0.127511	-0.0409808	-0.139501	-0.38705	-1.09857	-0.108683	1.41909	1.84231	1.421	0.448724	-0.617342	-1.15798	-1.51176	-1.51714
	elect 115	1.37631	1.07322	2.05549	3.8928	4.63385	4.57087	4.42195	3.24395	2.81892	3.69901	3.85931	3.14249	2.29731	1.65823	2.58499	3.49596	3.5718	3.65161	4.34291	4.30829	2.86587	1.32538	0.853181	0.951626	0.63167	-0.351566	-1.79664	-2.22008	-0.981457	-0.382714	-0.0490691	0.129507	0.25043	0.507695	-0.106642	-0.543049	-0.91717	-1.28294	-0.860853	-0.497196	-0.437525	0.200331	0.92377	1.06388	0.748725	0.0599333	-0.175822	-0.456778
	elect 116	4.59697	5.77473	6.05715	5.38329	3.6426	1.44979	1.71585	2.09827	1.68582	2.5198	3.7747	3.82197	2.94931	1.20994	0.211206	0.469903	2.3275	3.85921	4.30826	3.5964	1.9872	0.0141405	-0.855927	-1.05242	-0.468392	0.0957645	-0.820125	-2.03706	-1.75653	-1.03669	-0.870702	-0.439195	-0.318747	-0.295681	-0.11142	0.315381	-0.314745	-0.602624	-0.0935861	0.247417	-0.222504	0.0224342	0.713204	1.18688	1.92799	2.16302	0.679875	0.361639
	elect 117	1.8584	2.41814	2.56756	3.54591	4.7425	6.14621	5.7347	4.35116	2.50398	1.09679	0.117189	0.207193	2.33477	4.96378	5.92604	4.99778	3.64375	3.03908	2.05798	1.78617	0.668776	-0.357216	0.26026	0.255392	-0.610452	-0.965794	-0.996594	-0.620474	-0.414123	-0.997298	-0.649053	-0.161393	-0.395286	-0.16157	0.112857	0.0648228	-0.241597	-0.101722	-1.10567	-2.21729	-1.48262	0.0550351	1.35941	1.6092	0.659945	0.17005	1.14609	1.834
	elect 118	5.13123	4.41944	1.68312	0.0645764	0.402749	1.92178	3.726	3.22572	3.69516	7.09742	7.82104	4.22325	0.653482	-0.551861	0.530862	2.86374	4.52548	4.90841	4.52949	2.83853	1.7712	1.17485	0.716835	0.207736	0.514197	2.16042	1.51637	-0.560431	-0.647968	0.236445	0.473161	-0.914993	-1.41299	-0.506852	-0.453348	0.0378549	0.404982	0.141433	-1.15661	-1.83449	-0.548986	0.0605336	-0.655363	-1.67568	-0.679348	0.326723	1.31327	1.00549
	elect 119	2.52923	2.85177	2.52596	2.49265	2.07177	0.97437	0.779885	1.34176	2.86815	3.40183	3.49976	3.88308	4.14061	3.98809	2.76889	2.24639	1.87118	1.88633	2.25282	2.24333	2.85754	2.59308	0.794475	-0.239797	-0.00862613	0.78075	0.813191	0.401507	0.0332439	0.531768	0.223779	-0.73155	-1.21516	-1.16869	-1.37682	-1.14734	-0.470686	-0.343423	-0.797685	-0.228279	0.0756771	-0.5888	-0.828165	-0.564385	0.352111	0.917941	0.116443	-1.00614
	elect 120	1.80435	1.76303	1.00975	0.217573	0.917815	1.89411	2.09019	1.5002	0.126541	-0.143379	0.790966	0.838012	0.34303	0.0536292	-0.0559646	0.0204029	1.18627	1.88154	1.29208	0.483046	0.552071	-0.449162	-1.44621	-2.09243	-2.08726	-1.28411	-0.478303	-0.555151	-0.612235	0.0267527	1.28954	0.958863	-0.152914	-0.183766	-0.43909	-0.494722	-0.135601	0.172146	0.892549	1.13135	0.594874	-0.46663	-0.627438	0.928121	2.0916	1.68955	0.848485	0.0291489
	elect 121	4.44094	4.2246	3.54603	2.92327	1.0465	0.512219	1.51618	2.87243	3.95152	3.46585	1.95349	2.12151	3.04362	4.87441	5.99373	6.27694	4.34237	2.46442	2.01245	1.78206	1.40818	0.65359	0.685615	0.246184	-0.321738	-0.171298	-0.125879	-0.826147	-0.302351	0.990355	1.29444	0.715328	0.816035	-0.129857	-1.65907	-1.20594	-0.344992	1.00686	1.83113	0.956795	-0.570789	-1.98023	-1.53091	0.262689	0.0752157	-0.505742	1.0086	0.362678
	elect 122	3.14733	3.55276	3.34929	3.0042	2.14038	1.36086	1.8886	3.12319	4.43407	4.82491	3.70098	2.53694	2.77467	3.9809	3.24173	1.37431	0.81471	2.30175	3.3447	2.25673	0.647805	-0.961315	-0.50482	0.980214	0.838393	-0.370254	-1.18202	-1.37906	-0.991143	-0.435194	-0.306234	-0.302549	-0.121019	0.187593	-0.0809046	-0.412594	-0.147962	0.63556	0.358998	-0.494658	0.186197	1.34166	1.73655	1.73745	1.6278	1.25357	-0.921527	-2.22008
	elect 123	3.24267	4.34051	2.95778	0.315896	-0.882358	0.150586	0.854691	1.17747	2.37329	5.18761	8.1059	9.15972	8.48783	6.47439	6.0003	6.35857	5.69394	4.64667	2.95077	1.0998	-0.472971	-1.52102	-0.120716	0.359784	0.164045	0.0191247	-0.798	-0.0574355	1.15622	1.08825	0.262062	0.337069	0.401967	0.712132	1.28249	1.61967	1.02674	0.111234	-1.51917	-1.56877	-1.4632	-1.88016	-1.35358	-0.302044	-0.183922	-0.246919	-0.157636	0.261798
	elect 124	1.41865	2.03276	4.61575	7.81585	10.5149	10.3731	8.05398	5.32525	4.43772	4.13998	3.50719	3.06224	2.54391	3.06849	2.96603	2.59878	2.07113	2.72443	2.79988	1.78808	-0.44124	-1.55968	-0.790736	-1.87649	-1.23631	-0.226938	0.20576	0.41806	0.254705	-0.0511225	1.12974	0.474039	0.186422	1.37759	1.86196	0.774628	0.101989	0.2631	-0.26203	-0.598408	-0.113129	-0.334748	-1.15369	-0.625877	-0.947432	-0.152248	2.46669	1.65694
	elect 125	1.81845	2.00729	1.23373	1.0801	2.12693	2.54856	1.93354	2.26165	2.49443	1.8215	1.626	1.29454	0.871852	1.62878	1.88773	1.38356	0.210916	-0.00161839	0.791823	1.59332	2.58688	1.98969	0.148984	-0.781295	-0.610295	0.348391	0.556901	0.827085	1.01588	0.810006	0.493846	0.05702	0.0531652	0.365883	0.0415714	-0.369522	-0.414745	-0.263205	0.0443658	0.261784	0.49484	-0.557065	-1.89115	-2.02777	-1.20403	-0.974539	-1.43874	-0.641478
	elect 126	3.40886	3.13355	3.89755	3.78867	2.27737	0.746709	0.423378	1.78978	2.73407	0.883972	-0.71091	-0.663558	-0.822497	0.0302288	1.74646	2.22187	1.67496	0.65208	0.47859	1.01478	-0.265526	-1.66698	-1.40733	-0.877754	-0.540172	-0.208952	0.151892	-0.222949	-0.813373	-0.653176	0.627414	1.25633	1.58565	0.762365	-0.532018	-1.24328	-1.20766	-0.497425	0.173441	0.233371	0.5524	0.690288	0.26288	-0.969337	-1.33604	0.613372	2.22624	1.76286
	elect 127	0.551023	1.13804	1.41838	1.1217	1.45452	1.45272	1.05022	0.51257	0.362094	0.535015	0.339006	0.0564801	0.853622	2.72121	3.24675	2.59217	1.99985	1.62458	1.34519	1.55457	2.19333	1.82658	1.15552	0.848705	0.169535	0.231575	0.434953	0.413341	-0.137362	-0.554378	-0.652324	-1.4965	-0.951148	0.684643	1.65388	1.23731	0.520363	-0.157673	-0.397428	-0.88682	-1.34869	-1.48186	-1.17806	-0.214714	0.39801	-0.104032	-1.33916	-1.01981
	elect 128	1.19557	0.70751	1.54796	3.21007	4.41591	3.38784	2.52433	2.47895	1.94747	1.32363	0.899122	1.02618	1.09424	2.5706	4.58593	5.47666	4.12763	2.36654	2.28083	3.10774	2.92438	1.71898	0.859961	0.397764	-0.328573	-1.01899	-0.8305	0.143112	0.134309	-0.485562	-0.803267	-1.32178	-0.882507	-0.331829	-0.573501	-1.11827	-0.921681	0.16992	1.02415	1.16023	0.137459	-1.08846	-0.289424	1.0001	1.10099	0.614297	-0.999106	-1.06741
	elect 129	2.03558	0.791922	-0.232412	0.0186995	0.869669	0.697005	2.43976	4.68571	6.23081	6.44478	5.84032	4.55234	2.30711	-0.480088	-0.325262	1.0333	1.57479	0.923417	0.610423	2.08455	2.30447	0.478457	0.493914	0.667457	0.208895	-0.151119	-0.238496	-1.18153	-1.17272	-0.738905	-0.810415	1.07145	2.59266	1.50583	0.164445	0.352719	0.547626	0.469608	0.574402	0.413053	-0.290991	-1.0839	-1.21657	-1.35353	-0.878267	-0.776517	-0.906046	-0.47237
	elect 130	3.53613	3.40224	2.81539	2.6087	3.44728	2.95184	1.83451	2.12712	2.65862	2.8929	3.4207	3.01071	2.77351	4.11246	3.41425	3.30562	4.35078	4.78176	3.71149	1.96528	0.703585	0.334121	0.609488	0.602143	0.296167	0.665173	0.689429	0.0914589	-0.589775	-1.02662	-1.18393	-1.94711	-2.5945	-2.04543	-0.442291	0.502701	0.26657	0.455958	0.69797	1.29955	1.71479	0.830115	-0.467072	-0.991602	-0.523073	0.297182	0.689897	0.18555
	elect 131	3.52531	3.55263	4.40879	6.09413	7.16554	6.74074	5.19769	3.96802	3.88103	3.46885	2.6722	3.17616	3.67122	3.58265	3.44766	3.95053	6.03105	5.88005	5.0739	4.8139	2.46443	0.268903	-0.292182	-0.0883665	0.0839629	0.567714	0.571772	0.278398	-0.212101	0.0817198	1.21282	2.3585	1.97513	0.493643	-0.228207	-0.118974	-0.224663	-0.611632	-0.122949	0.373875	-0.00466884	-0.699267	-1.10659	-0.777113	-0.314528	-0.873704	-0.882537	-0.884581
	elect 132	4.95071	3.53703	3.58986	4.22207	4.22907	4.09679	3.50493	2.74657	2.83435	2.83636	2.35131	2.86296	3.30726	4.04889	5.50197	6.28461	5.77529	4.62129	3.93562	3.88467	2.64944	1.78143	1.37354	0.383741	-0.588956	-1.02711	-0.606074	-0.107005	0.606992	0.856028	-0.587977	-0.348953	0.589102	0.493981	-0.494697	-0.615436	0.390515	0.737541	-0.120416	-1.23091	-2.07606	-1.98362	-0.911415	-0.0835801	0.107708	0.173108	0.277926	0.53122
	elect 133	0.429223	0.829451	2.36998	2.34982	1.75222	1.7818	2.1357	2.21533	2.18826	1.72678	1.7356	2.70333	3.2803	2.39246	1.56039	1.26749	1.28567	0.937875	1.24138	1.51641	2.26166	2.09326	-0.21815	-1.54311	-1.16858	-0.809769	-0.978708	-0.860619	-0.594332	0.0835727	0.474635	0.812852	0.720835	0.220452	0.17875	0.413491	1.07425	0.94432	-0.399619	-1.34293	-1.61762	-1.39832	-0.636586	0.60003	0.89306	-0.0509283	-0.581058	0.165973
	elect 134	2.37002	2.23337	2.08306	2.13264	2.24548	1.75865	1.2862	1.49082	2.03803	2.34129	1.78194	1.45187	1.6479	2.26902	2.5213	1.66725	1.30183	1.89269	2.82775	3.44532	3.1861	1.15086	-0.668713	-1.61824	-1.71774	-0.959592	-0.252849	-0.0502376	0.167293	0.431037	0.929258	0.67251	-0.0236713	-0.324	0.307301	0.794069	0.574464	0.0196059	-0.807563	-1.65734	-1.45357	-0.18872	0.528785	0.632937	0.505048	0.689399	0.194711	-0.047906
	elect 135	5.24392	4.85597	5.04959	5.94008	5.22238	3.51509	4.13133	5.85049	4.81694	2.88121	3.10505	3.75211	2.84966	0.590655	0.330905	1.4984	3.11435	4.33291	3.96363	2.57077	1.50875	0.583759	-0.315319	-1.179	-1.30997	-0.791972	-0.185365	-0.0227385	0.0593236	0.578715	2.32342	2.00595	-0.153568	0.110846	1.00345	0.868221	-0.498396	-1.55498	-1.01691	0.0447022	0.828992	1.07278	0.425746	-0.0288162	-0.151171	-1.33571	-1.36897	-0.864954
	elect 136	2.47775	2.69261	2.30674	1.67727	1.67982	2.29879	1.96097	1.86355	2.10905	2.29338	2.87579	3.74116	3.61099	3.26763	3.78805	3.8196	3.21376	2.80081	2.39802	1.11935	-0.166072	-1.04487	-0.906511	-0.44979	-0.321036	-0.331168	0.0475301	0.125499	-0.440044	-0.390326	-0.698757	-1.74918	-1.54828	-0.941813	-0.529821	-0.315579	-0.184738	0.209374	1.17573	1.74404	2.01521	1.91069	1.95583	1.61718	0.0622159	-0.422782	0.134386	0.0481334
	elect 137	2.52123	2.95331	3.95483	4.71285	4.62052	3.21434	3.02881	4.52855	4.70578	3.76021	2.92524	2.89126	3.58706	4.03644	4.39345	4.46773	3.39097	2.9084	3.39342	3.76089	2.6688	0.232539	-0.6767	0.0761032	0.300887	0.530568	0.0869944	-1.34563	-1.93319	-1.71386	-1.59243	-1.50562	-0.239772	0.894736	1.33238	0.504521	-0.535195	-0.128006	0.710408	1.2651	0.592189	-0.37065	0.0648639	0.71525	0.312495	-0.362158	-0.447526	-0.228167
	elect 138	6.32063	5.92284	4.95655	4.2809	4.05073	3.51466	2.94773	3.78673	5.25015	5.84237	6.13018	6.78783	6.51779	4.80624	3.97965	3.91368	4.25756	4.68146	3.97045	3.02915	2.73011	1.94031	1.39148	0.961669	0.464398	-0.138892	-0.88174	-1.07372	-1.28598	-1.1681	-0.870796	-0.876134	-0.852421	-0.633128	-0.665916	-0.736098	-0.103505	0.337375	0.0462274	-0.447534	-0.676795	-0.830375	-0.767577	0.30679	1.23508	0.721099	-0.192856	0.205388
	elect 139	3.83173	4.50834	5.04016	4.38204	2.65645	2.60973	3.41038	4.76952	5.00868	4.82967	4.12864	4.89978	6.7366	6.42528	4.93039	4.35164	4.38531	3.90671	4.53349	5.02584	3.22484	0.359367	-0.369321	0.310928	0.830389	-0.341658	-1.20971	-0.474863	0.289481	0.707218	0.380568	-0.993449	-1.98793	-1.51905	-0.36564	0.337878	0.555848	1.17535	0.866083	0.50539	-0.379279	-1.06062	-0.0534574	0.642863	0.234856	-0.9035	-1.17093	-0.612366
	elect 140	3.37526	3.03249	3.25592	3.57452	3.84932	3.09796	2.32824	2.43999	3.15136	3.56181	3.53604	3.74287	3.51236	2.19182	1.91466	2.17115	2.94165	4.11024	4.87716	4.54312	3.40277	1.38126	-0.0395019	-0.43433	-0.477768	-0.166202	0.292331	0.480689	0.0174563	-1.33367	-1.53145	-1.63589	-1.73352	-0.794353	0.333917	0.738833	0.876138	0.582513	0.199273	0.144435	0.465534	0.48553	0.553234	0.560574	-0.0521368	-0.743667	-0.799921	-0.373286
	elect 141	4.501	4.01227	4.36705	4.80986	5.40864	4.97937	3.17015	2.0597	2.36638	3.641	4.16734	3.35345	3.70176	4.50443	5.28935	5.5401	4.59322	3.20373	2.96602	3.25435	2.36571	0.517216	-0.559381	-1.04619	-0.838595	-0.720659	-0.950413	-1.09464	-0.526461	1.02223	1.4465	0.445798	-0.336659	0.168105	0.591522	0.860785	0.714126	0.366219	0.301972	0.742111	1.58899	1.43645	0.291069	-0.555616	-1.38673	-1.35419	-0.816983	-0.35905
	elect 142	7.40517	8.26309	9.09112	9.74396	10.2531	9.12965	7.61989	5.10586	3.07653	2.51251	3.09765	3.95472	4.80177	4.04204	2.98253	2.46679	2.52874	2.28489	2.24413	1.79366	1.0952	-0.84067	-2.56305	-2.12561	0.468	2.51912	2.13558	1.08816	0.306045	0.0143857	-0.01075	0.391275	0.811449	0.524531	-0.421271	-0.515262	0.446979	-0.0684795	-0.536728	0.121356	-0.229818	-0.574174	-0.496502	-0.463183	-0.443601	-0.300119	-0.113081	-0.0859474
	elect 143	2.41527	2.82694	2.66676	2.0478	1.34599	1.55024	1.94096	2.50347	2.78178	2.62487	2.50308	2.57047	2.50271	1.75564	1.23459	1.6937	2.66229	3.60434	3.41214	2.03195	1.48508	1.71934	1.68091	0.643737	-1.02854	-1.62436	-1.29174	-0.308511	0.565831	0.93429	0.582901	-0.281855	-1.06758	-1.12514	-0.782222	-0.716381	-0.887817	-0.507034	0.103722	0.462997	1.18106	1.60699	1.21924	0.662835	0.101921	-0.209021	-0.341707	-0.70128
	elect 144	3.33629	3.2419	3.63833	4.02232	3.50314	3.23551	4.01969	4.61206	4.13271	2.99936	2.7593	3.03882	2.94193	3.42633	4.06315	4.38193	3.54915	2.89243	2.91286	2.78942	2.72161	1.91492	0.759621	-0.726027	-1.80349	-1.39432	-0.58517	-0.0870248	0.223427	0.349555	0.439014	0.26717	-0.252708	-0.499561	-0.629067	-0.665379	-0.459022	-0.41926	-0.478405	-0.659974	-0.244694	1.24202	1.74315	0.981482	0.336319	0.526174	0.103041	-1.13358
	elect 145	6.38182	6.59644	6.88185	5.95989	4.36086	4.68988	6.0031	5.84733	5.18752	4.98823	4.97664	5.0792	5.01921	3.90189	3.77033	4.38013	5.45459	5.77567	4.99153	4.73125	3.49698	1.74284	0.373451	-0.703134	-1.39874	-1.20072	-0.751337	-0.743421	-0.264437	0.314042	0.102214	0.0112808	-0.842087	-1.56916	-1.33153	-0.295202	0.321975	0.291047	0.229532	0.588588	0.834791	0.476696	-0.236779	-0.678523	0.0270577	0.305467	-0.433855	-0.0964608
	elect 146	3.19064	2.5952	3.76096	4.16631	5.25903	6.61775	8.48398	9.68758	7.34067	4.94888	3.64573	2.73648	2.04002	3.61193	6.77369	7.29798	6.57034	6.19319	6.3326	4.29764	1.45056	-0.633927	-0.59266	-1.17638	-0.924862	-0.282894	-1.20431	-1.20423	-0.94667	-0.940198	-1.07204	0.0958488	0.557793	0.763784	0.739332	-1.09949	-1.30195	-0.121903	0.346012	-0.710844	-0.183101	0.191571	0.15402	1.01128	1.08515	0.78606	0.494145	1.49609
	elect 147	4.36369	4.24145	4.32569	3.57893	4.46348	6.18149	6.82124	6.75423	5.05396	2.66671	1.40978	2.24765	2.56782	2.62852	3.13067	3.16847	3.60883	4.39123	4.63936	3.65043	1.63715	0.265817	-0.310632	-1.70143	-1.48931	-0.728002	-1.21055	-0.894383	0.472592	0.765141	0.486814	0.375354	-0.178821	-0.183036	1.10325	0.624243	-0.382614	0.0109352	0.714956	1.19033	0.486219	-0.477237	-0.713943	-1.55737	-1.72785	-0.691736	1.30696	1.89337
	elect 148	3.48451	3.38861	3.24327	3.59271	4.68202	5.41339	5.36054	5.00372	4.60017	4.03792	3.37959	3.37997	3.40255	2.35344	1.62722	2.19455	3.39106	3.81173	3.05819	2.54296	2.28495	1.42454	0.12342	-0.271106	-0.0145691	-0.196684	-1.01567	-1.16946	-0.127961	1.20593	2.02605	1.63383	-0.359892	-1.70488	-1.0833	-0.474577	-0.393925	-0.816929	-1.40848	-0.988124	-0.48217	-0.435816	-0.507211	-0.112793	0.435546	0.972853	0.76763	0.044592
Sustained cluster - Unseen	elect 1	0.793388	0.94724	1.3683	1.54891	1.30806	1.7567	3.01123	3.06521	2.3959	2.59732	2.80345	1.48467	0.110039	1.34235	1.29995	-0.465385	0.227058	1.95407	2.71263	3.07807	2.62435	1.41487	0.604925	0.255028	0.542198	0.149254	0.0473153	-0.0905995	-0.102463	-0.331023	-0.509033	-0.296281	-0.0706357	-0.456783	-1.1396	-0.976418	0.00995876	0.578208	0.846022	1.47699	1.61501	-0.0492563	-1.98023	-2.15132	-0.970992	-0.591817	-0.274846	-0.233415
	elect 2	3.02457	3.29461	3.92132	3.9149	3.69097	4.07876	4.70896	4.22351	2.833	2.00704	0.794406	1.10918	4.34878	3.8842	1.7261	1.51855	3.11013	5.37355	6.13668	4.16288	1.16245	-1.13779	-0.839486	0.532595	0.738058	-0.166595	0.179142	0.984263	1.03492	0.581727	0.575407	-0.102772	-0.100711	-0.349568	-0.436824	0.0623792	-0.00496062	0.493885	1.77792	0.801719	0.0184043	-0.0638552	-0.679672	-1.94364	-2.95685	-1.70775	1.1802	0.329412
	elect 3	2.16775	2.02524	2.16652	2.5763	3.38649	3.01273	3.05695	3.22042	3.23176	3.08348	3.37738	3.93885	3.57778	2.81652	3.36648	4.17542	4.07661	3.54662	2.58427	1.73457	0.641457	0.31026	0.479172	1.0551	1.95637	1.6813	0.690585	-0.359108	-0.600611	-0.846823	-0.944151	-0.719929	-0.822868	-0.896256	-0.491692	-0.155034	-0.331168	-0.298922	-0.175685	-0.503934	-0.64858	-0.690085	-1.44766	-1.69241	-0.735318	1.12898	2.24037	1.39457
	elect 4	1.85439	2.16891	1.87936	1.64276	2.06916	1.44491	0.729562	1.17903	2.11345	1.9571	1.44928	1.42882	1.19013	0.2746	0.451381	1.06956	1.28517	1.69465	2.02071	1.8112	0.848192	-0.110818	0.0540314	0.743876	1.36049	1.75351	1.62557	1.072	0.768905	0.970881	0.606777	0.230682	-0.221834	-0.706477	-0.327921	-0.351767	-0.534404	-1.13532	-1.84347	-1.17664	-0.421576	-0.431507	-1.43788	-1.60895	-0.395694	0.770438	1.35206	0.51358
	elect 5	1.77658	2.14863	2.80981	3.14852	3.38944	2.92007	2.20388	3.1098	2.92856	1.3721	0.78962	0.756302	1.4091	3.6294	5.02396	5.51026	6.32897	5.43898	2.81812	0.844379	0.694235	-0.512662	-0.85051	-0.15082	0.171309	0.273304	0.729465	0.782879	-0.210835	0.0368002	0.874881	1.48927	1.43245	1.3474	0.96346	-0.228571	-0.972009	-1.15801	-0.639116	-0.548168	-0.978126	-1.96276	-2.02216	-1.0847	-0.567612	-0.458475	0.125281	0.941272
	elect 6	2.17648	2.69764	1.95122	1.54633	1.93102	0.948342	0.73852	2.54952	4.30727	4.55815	4.68733	4.69311	4.08538	4.17108	2.63533	0.0968004	-1.41085	-1.0314	-0.869228	-1.57804	-1.48389	-1.05636	-0.664831	0.134293	-0.266414	-1.05067	-0.880915	0.146048	1.41446	1.53107	1.62811	1.38356	0.363117	-0.823782	-1.13224	-0.412624	0.091042	0.0787731	0.508961	0.909324	1.21098	0.864012	0.0303996	-0.297975	-0.445603	0.686498	1.4127	-0.634283
	elect 7	1.3426	1.29302	0.936419	0.8637	1.52148	2.38259	3.29441	4.25429	4.33282	4.0691	3.39007	2.2893	1.99863	3.00256	2.85218	1.20716	0.0172798	-0.26862	-0.221504	-0.448436	-0.0988333	0.777656	1.04299	0.801075	-0.0872635	-0.829527	-1.38674	-1.36805	-0.699314	-0.0222964	0.464907	0.596237	0.241797	-0.634979	-1.70334	-2.17242	-1.35359	-0.659277	-0.032224	0.0184396	0.0547279	0.246149	1.48306	2.11209	1.46734	1.11229	0.653808	0.152639
	elect 8	2.2651	1.87475	1.97123	1.63096	1.23962	2.93988	3.67114	3.55893	2.6028	1.82696	2.27088	2.41621	1.68575	0.664119	0.475349	1.39172	2.13802	1.70953	1.34256	0.632435	0.714152	2.15773	2.13113	1.44609	0.756395	-0.145799	-0.50765	-0.283938	-0.0909614	0.150963	-0.139892	-0.676409	-1.27892	-1.43266	-1.39815	-1.12367	-0.349968	0.429012	0.659357	0.379199	0.0609847	0.512692	0.207004	-1.34153	-1.92403	0.18967	1.19544	-0.211445
	elect 9	3.3378	2.57706	2.52171	2.87387	3.40778	3.96028	3.37617	2.86559	2.69049	2.77673	2.90563	2.8891	2.51025	0.791901	0.926416	1.72822	2.6853	4.0478	4.67252	4.34892	3.23372	1.36876	0.376771	-0.317923	-0.489077	-0.242552	-0.048416	-0.270376	-0.54038	-0.162075	0.3368	0.579314	0.825789	1.46002	1.32808	-0.410152	-0.987299	-0.0678339	0.527682	-0.373662	-0.963602	-0.451944	-0.0367174	-0.525514	-1.24527	-1.22078	-1.35053	-1.26823
	elect 10	4.47812	4.48922	3.55413	2.97293	2.43501	2.09512	2.79282	4.07091	4.33562	3.73552	3.4682	4.68491	6.41242	7.04607	8.16928	7.89501	4.93993	2.27545	1.88699	1.44836	0.758342	1.45122	0.660522	-1.23921	-1.13108	-0.450343	-0.027808	1.04155	1.34345	0.621892	0.0327511	0.232386	0.908632	0.75956	-0.195237	0.557411	1.57998	1.30405	0.168783	-0.321741	-0.191298	0.458003	-0.648597	-1.93005	-1.4702	-1.49515	-1.80298	-1.14865
	elect 11	3.0958	4.57367	3.90006	2.80686	2.96037	2.91309	2.23523	2.48498	2.62374	3.46294	4.17286	5.50877	5.74126	3.19767	1.42706	0.448748	0.660317	1.97826	3.0371	2.58558	1.50505	1.07236	0.5281	-0.252762	-0.720464	-0.233281	0.851876	1.35435	1.16299	0.937987	0.0969424	-0.913266	-1.33963	-1.7782	-1.70911	-1.00953	-0.182824	1.04161	2.17952	0.686357	-0.404917	-0.175025	0.216328	0.0198939	-0.318284	-0.611476	-1.37968	-0.811363
	elect 12	3.11016	4.43852	5.34643	6.22865	5.81416	2.78674	1.48658	0.705987	1.11726	2.96546	2.79012	1.35809	0.601337	0.41279	1.35193	1.36384	1.65623	2.0418	1.763	1.91978	1.85475	1.51955	0.629802	-0.235877	-0.137206	-0.439529	-1.15875	-0.584052	0.668344	0.756109	0.0556263	0.287637	0.599311	0.0433014	0.0303844	1.23388	0.992935	0.227891	-0.0902547	-0.527446	-0.0660744	0.682198	1.0553	0.746548	-0.0466245	-0.866473	-1.51688	-2.13233
	elect 13	4.79733	6.57854	6.60598	5.71174	5.38232	4.05816	2.60115	0.996737	0.883927	1.43787	1.3444	2.09794	2.58569	2.70177	2.28609	2.42466	2.53094	2.05048	1.30636	0.803501	0.996383	0.425212	0.0847379	0.389168	0.224425	0.177913	-0.504565	-1.61067	-1.46903	-0.59416	-0.407177	-1.22526	-1.87632	-0.94284	-0.143773	0.206466	0.586569	1.13005	1.1262	0.356344	0.22546	0.490841	0.849219	1.11113	2.02632	1.57868	0.0332085	-0.587945
	elect 14	2.10053	1.9531	2.00878	2.06896	2.53922	2.40531	1.33122	1.18417	2.64988	3.83002	4.31761	4.56075	3.54357	2.72385	3.32673	3.4747	3.15951	3.12068	2.21784	1.82754	1.58122	0.388034	0.0831325	0.367226	-0.0390902	-0.235662	0.114545	-0.48703	-1.12778	-1.35849	-0.869946	-0.377857	-0.175361	-0.400078	-0.786212	-0.411879	-0.477732	-0.79313	-0.673876	-0.810143	-0.523748	0.663922	1.6397	2.34955	2.14844	1.17283	1.15179	0.185368
	elect 15	6.27578	5.15937	4.02579	3.26378	2.41625	1.50447	1.39279	1.80883	3.16008	4.30691	3.5339	1.7571	-0.127626	-0.489717	0.337847	2.38348	4.7224	5.67363	6.31934	5.18311	3.10567	-0.148215	-2.02862	-1.62869	-0.817521	-0.236239	-0.171783	-0.636003	-0.283155	-0.501499	-0.339184	0.717624	0.810939	0.357614	0.352409	0.69905	0.741334	0.517751	-0.271005	-0.80616	-0.647567	-0.750153	-1.13347	-0.632118	-0.021895	-0.179115	0.216066	1.18046
	elect 16	4.26844	4.77024	5.41468	4.11433	3.5661	4.12255	3.00562	1.26422	0.576273	2.09756	3.53494	2.98885	2.43038	3.07534	5.1435	6.53578	4.65924	0.655951	-1.51012	-0.509625	1.08234	1.27665	0.777183	-0.782546	-1.70242	-1.09353	-0.969364	-1.17684	-0.640559	-0.376151	-0.687755	-1.2932	-1.98125	-1.61603	-0.140024	0.570269	0.507609	0.799914	0.19871	0.620507	1.91437	1.31773	0.426215	0.65364	1.06021	0.475559	-0.0719599	0.189382
	elect 17	5.24456	6.59785	6.44893	5.77582	3.80385	0.888882	0.892704	2.07851	3.29349	4.89427	6.41592	6.40719	4.65569	3.44568	3.74546	2.38745	0.855411	0.726419	1.85382	2.70283	1.19695	-0.559876	-1.03142	-0.837451	-0.497017	-0.636179	-1.32892	-0.8393	0.465771	0.927669	0.15982	-0.985621	-2.07288	-1.77619	-0.450242	0.545879	1.39365	1.89865	1.88084	1.46096	0.637053	0.385546	0.108117	0.339397	0.265957	-0.458008	0.134143	0.151319
	elect 18	3.45267	4.57677	4.44257	3.41155	1.8451	2.10663	3.54919	2.94181	1.34204	1.92356	3.13669	3.6589	1.77737	0.192339	0.483028	1.59517	2.59728	1.87689	0.0992911	-0.577866	-0.345587	-0.434993	-0.669689	-0.435238	0.304569	0.27242	0.41466	0.96378	0.33165	-0.0191841	0.462707	0.518563	0.395829	0.823711	0.624462	0.834554	1.52093	0.630283	-0.481738	0.90054	1.56842	1.25241	0.414475	-1.26299	-1.88044	-0.817319	-0.358042	-1.47847
	elect 19	4.01138	3.80925	3.719	4.30254	4.13729	2.64086	0.885588	1.53616	3.11047	3.37057	3.36285	3.69625	3.93729	3.12768	1.3032	2.07111	4.0305	5.29779	3.46313	1.29978	1.88837	1.48608	0.468179	-0.112808	0.450909	0.108692	-1.00706	-1.18676	-0.535239	0.64828	-0.653209	-1.53664	-0.255427	0.574601	0.827201	0.913197	1.08089	1.60704	1.27211	-0.361738	-1.81801	-1.35582	-1.17747	-1.21412	-0.608507	0.0714235	0.68323	0.505794
	elect 20	5.16765	5.92814	5.77366	5.88185	5.16803	2.72646	1.55674	0.711276	0.11212	-0.950292	-0.19213	2.83229	4.08157	3.14904	1.99947	0.783871	1.19218	3.11943	3.36247	0.546775	-0.448521	0.661484	0.430429	1.28413	1.38022	0.273858	-0.224864	-0.775201	0.0796666	0.836032	0.996488	1.01241	0.513113	-0.782075	-2.06814	-1.90804	-0.305235	0.194423	-0.809321	-1.46708	-0.672127	0.549716	1.55128	1.94281	0.297044	-1.29484	-0.737569	-0.363332
	elect 21	3.46716	2.99625	2.35854	1.63718	1.32687	1.91252	2.10597	1.59833	2.409	2.47104	2.45853	3.63546	4.09373	3.86051	3.28434	2.21713	2.15741	2.75562	2.20419	0.694608	-0.350683	0.348292	1.63316	1.93333	0.928364	0.0700964	-0.452367	-0.153742	-0.0255538	-0.789737	-0.858305	-0.0147037	0.763605	0.0531813	-0.521438	-0.719531	-0.757073	-0.473749	-0.28134	-0.623895	-0.284316	0.307607	1.10444	2.03008	1.64623	0.423723	-1.09587	-2.12981
	elect 22	3.78942	5.96612	7.11286	6.797	6.13035	6.62903	7.29733	7.13194	8.46907	9.34218	9.03359	7.21119	5.28437	3.15778	2.46658	1.91279	2.66914	4.77289	4.74132	2.04735	0.22315	-0.109099	0.273131	-0.128158	-1.83593	-1.71711	0.33268	1.61613	1.69256	1.65088	-1.49846	-2.04123	-0.440706	-0.413901	0.0604737	0.869775	0.113504	-1.09373	-0.632992	0.738649	0.771886	-0.627104	-0.62351	0.36968	1.35818	0.678114	-0.555691	0.242993
	elect 23	2.19797	2.37331	3.17577	2.48909	1.96101	2.27368	2.49481	2.4686	1.53984	1.64362	2.94939	3.18345	2.56014	1.27922	0.951458	2.18795	2.86507	2.3747	2.39105	2.5618	1.74443	0.588091	-0.256816	-0.504766	-0.508818	-0.62965	-1.17603	-1.45689	-1.41033	-1.27442	-0.346121	0.318349	-0.104731	-0.506836	-0.879253	-0.68509	-0.126054	1.16582	2.72391	1.73226	0.996316	0.472464	-0.406386	-0.820087	-0.584008	0.30912	1.01826	0.612777
	elect 24	1.83708	1.83201	2.09863	2.86238	3.4512	3.6978	3.75205	3.36279	2.88098	2.28736	1.15309	0.814981	1.38295	1.95836	2.71775	4.02763	4.04302	4.07673	4.77679	3.51753	1.72135	1.15897	1.00646	0.699395	-0.0398085	-0.433094	-0.929826	-1.88729	-2.13339	0.273562	2.22566	1.54154	0.465486	-0.568348	-0.68487	-0.369653	-0.387542	-0.217612	-0.0485132	-0.132525	0.247726	0.698901	0.316291	-0.489085	-1.4913	-1.29739	0.0115985	-0.0625473
	elect 25	1.22177	2.6046	3.30054	3.26711	3.23007	2.82754	2.2872	1.55145	1.34819	1.82121	2.06285	1.78801	1.64483	1.83464	2.67278	3.40752	3.64049	3.11348	2.70396	2.73579	2.86433	2.66426	1.38642	0.154077	-0.451902	-0.907428	-0.659189	-0.185589	0.358442	1.19086	1.13909	0.726973	0.271355	-0.477197	-0.388835	-0.373562	-1.04287	-1.30009	-0.379962	-0.0686467	-0.782213	-0.942961	-0.204294	-0.0876308	-0.352483	-0.138335	-0.70899	-1.05655
	elect 26	1.89505	2.04798	1.81966	2.35676	2.50624	2.05778	2.47162	2.8607	3.048	3.08139	2.42766	2.71479	3.96842	5.4078	6.03578	5.34887	3.79046	2.72393	1.43891	0.390127	0.582827	0.086147	-0.40634	0.631083	1.26969	0.322254	-0.326852	0.387876	0.245504	-0.305071	0.716679	0.471957	1.2115	2.221	1.54545	-0.0391387	-1.01575	-1.15306	-0.506531	-0.333802	-0.183328	0.601475	0.945588	-0.0689614	-1.64984	-2.66517	-1.41752	-0.41606
	elect 27	1.66481	0.964806	1.77194	2.74065	3.23013	1.82785	0.0840941	-0.020925	1.47197	2.75142	3.58713	3.95536	3.63465	3.56973	3.78182	3.14975	2.34406	2.28692	2.87627	3.41431	2.66432	0.120552	-1.24652	-0.303196	0.552215	0.0146947	-0.741117	-0.536388	-1.13639	-1.27373	-0.0364013	0.823037	0.378369	-0.930389	-1.30281	-0.609429	-0.540127	-1.59742	-1.08919	0.607017	0.212097	-0.572387	-0.417965	0.715462	1.06703	0.559807	0.961502	1.51933
	elect 28	4.2969	3.63719	3.50561	3.3846	3.05118	3.45149	3.13517	3.24219	5.10306	6.59632	5.83088	3.85332	2.77774	2.70328	1.54394	1.87461	3.03702	3.4654	3.84378	3.36753	2.25309	1.2424	0.127594	-0.351882	0.670881	1.01223	0.189322	-0.792165	-1.15494	-0.42683	0.501206	0.231471	-0.480301	-1.59237	-1.81826	-1.6883	-1.77258	-1.29082	-0.0853619	0.767221	1.06502	0.555826	0.575187	0.505401	0.345842	-0.334239	0.120175	1.09651
	elect 29	1.47103	1.62732	1.49843	3.93033	5.80808	5.10122	2.76123	1.85939	2.5372	3.48984	3.65442	3.8366	4.0532	2.05775	1.3249	2.35459	3.42611	4.15724	3.88792	2.94884	1.33418	1.09652	0.845895	0.672563	-0.420167	-1.63569	-1.81649	-1.20969	-0.176438	0.162858	-0.802338	-1.22426	0.0361298	0.490677	-0.283783	-1.29139	-1.38865	-0.473308	-1.09631	-0.386903	0.627627	-0.0235787	0.281924	1.18553	1.53538	2.02529	0.90555	0.33666
	elect 30	0.95979	0.615512	0.99224	1.98974	2.55326	2.4727	2.06133	1.62359	1.89977	2.80935	2.9883	2.96722	3.07512	3.18697	2.69698	2.47045	3.55854	4.66776	4.76498	3.77573	2.77418	1.66614	0.571243	0.626465	0.607218	-0.361487	-0.841831	0.0629394	0.961536	0.978263	1.04193	0.988397	0.0351882	-0.451279	-0.61251	-1.06616	-0.951893	-0.727614	-0.868932	-0.810252	-0.36325	0.283696	0.0662908	-0.106341	-0.518799	-1.5862	-1.65578	-0.889478
	elect 31	2.89634	2.88502	2.55185	2.51851	3.18753	3.91117	3.35849	1.89245	1.40644	1.75862	2.23472	2.51012	2.41726	2.21255	2.22629	3.46898	3.57233	1.50063	0.518426	0.838382	1.09291	1.04175	0.465537	0.440424	0.89889	0.539295	-1.34196	-1.74546	-0.507669	-0.215211	0.00558053	0.251546	0.633999	0.853213	-0.247835	-1.78785	-2.07777	-0.88911	-0.162329	-0.688838	-0.735874	0.107727	1.2739	1.99293	1.59538	0.413501	-0.467802	-0.683937
	elect 32	2.02962	3.74156	4.11762	4.78164	4.66064	3.85653	3.63252	4.63924	5.2562	5.23805	5.19522	4.49552	4.2874	4.28466	4.2523	3.9582	3.8763	4.19838	3.89017	2.77733	1.70793	1.31543	0.751486	-0.0368796	0.206835	-0.400907	-1.76932	-2.04886	-1.60023	-0.536515	-0.211555	-0.444191	-1.05888	-1.24901	-0.791428	-1.00241	-0.649507	0.501883	0.875042	0.531133	0.270537	-0.079292	0.120332	0.76699	1.0025	0.123325	-0.110774	0.86381
	elect 33	3.06439	3.1346	3.46295	4.24964	4.88905	5.00027	4.91763	3.83507	1.94605	1.02605	1.55556	2.87356	3.048	2.70002	3.64748	4.31852	3.81864	2.98265	2.42663	1.85297	2.05378	2.52167	1.89091	0.982439	-0.120458	-0.732475	-0.776576	-0.556801	-0.252212	0.255251	1.04002	0.5887	0.256347	0.823454	0.445232	-0.932383	-1.09524	-0.259258	0.302471	0.319065	-0.311298	-0.648103	0.0523645	0.145139	-0.610279	-1.55847	-1.2604	-0.381021
	elect 34	4.13151	3.40782	2.57146	1.47641	1.31729	2.16185	2.2458	2.76102	4.27164	4.74263	4.80249	5.55962	6.08811	7.1465	7.13013	6.02987	4.71342	2.30328	-0.387146	-1.44541	-0.701114	0.395025	1.00762	2.0159	2.5414	1.49456	-0.211299	-1.26436	-0.36392	1.09529	0.560774	-0.124243	-0.205774	0.0816879	-0.0645907	-0.600183	-0.890165	-0.228356	0.706232	0.379235	-0.0965644	-0.573482	-0.631084	0.169743	0.629968	-0.0863697	-0.346393	-0.888917
	elect 35	4.57072	5.4256	5.80535	4.74796	4.01421	4.89333	5.8074	7.10791	7.77048	6.0991	4.31783	2.3257	1.05081	2.41352	3.87377	4.68794	4.94054	5.37567	5.53911	3.88356	2.34149	1.81577	0.839547	0.109823	0.122875	-0.171358	-0.523692	-0.83795	-0.189892	0.681964	0.577539	1.29887	1.21602	-0.217153	-0.379356	-0.153502	-0.51162	-0.469026	-0.866466	-1.35108	0.371016	1.61964	0.889042	-0.214458	-1.02691	-0.650722	-1.17577	-1.76413
	elect 36	4.36984	3.99391	2.80555	1.23332	0.762483	1.47793	0.643174	0.50275	1.71884	2.84493	2.5323	1.81927	2.49759	2.9968	3.28241	4.03162	3.67192	4.82239	6.19244	5.29133	3.08889	1.31832	0.484635	-0.0743827	0.742374	0.79235	0.607779	0.759679	0.502015	-0.107785	-0.505821	-0.640609	-0.180036	0.545932	0.187026	0.162861	0.332159	-0.533688	-1.45227	-1.56782	-2.1464	-1.45574	0.0696364	0.46153	-0.243373	0.341463	0.408518	-0.949014
	elect 37	3.10688	2.58254	2.44816	1.54673	0.439885	0.2073	1.62486	3.47161	4.20627	3.78102	3.04389	2.43499	2.26829	1.67609	0.875191	1.95347	4.30887	4.41662	3.14595	3.01895	1.93672	-0.43343	-0.829386	-0.0791412	0.577046	0.556366	-0.410607	-0.976099	0.233163	1.52536	0.222876	-1.35237	-1.39673	-0.771523	-0.257702	-0.121288	0.318492	0.67669	0.556082	0.720317	1.96423	2.07494	0.40508	-0.590963	-1.01665	-1.47093	-0.917027	-0.971837
	elect 38	1.32199	2.59398	4.32915	4.65515	3.10489	1.96988	1.71299	1.30949	0.615467	0.66998	1.31974	1.3747	1.42001	1.45332	1.95796	2.66519	2.7643	2.63175	2.34595	1.44779	0.515762	0.129343	0.540869	-0.00326752	-0.771517	-0.288554	0.977649	0.968909	-0.809012	-2.25909	-2.09452	-0.585165	0.279412	0.431285	1.46694	1.85792	1.28638	1.01836	1.07997	0.906478	0.149207	-0.725318	-0.733842	-0.439436	-0.114719	0.356726	-0.388238	-1.32827
	elect 39	5.9153	6.06599	4.65742	3.24295	4.14834	4.80049	5.03836	5.13844	3.897	2.22556	1.63625	1.95701	2.83481	3.9375	4.04242	3.47375	3.6242	4.97173	5.49261	4.13693	2.48228	0.367586	-1.0029	-1.40417	-1.05505	-0.454289	0.0017294	-0.371764	-0.756762	0.376886	1.55002	0.741379	0.481897	1.20124	1.03275	0.340442	-0.482595	-1.32693	-1.06722	0.458228	0.943496	1.08816	0.976714	0.609559	-0.0714413	-0.37553	-0.677318	-1.18427
	elect 40	4.02089	5.43225	6.14494	5.67292	5.09101	3.29654	2.42701	3.29611	5.2491	6.43095	6.04521	5.6015	5.21446	3.46889	2.76205	2.464	2.18073	2.3891	2.91717	1.45517	0.348361	0.528618	1.04983	0.550474	-0.708962	-1.56761	-1.67041	-1.28012	-0.735617	-0.5117	-0.515287	-0.446094	-0.792468	-0.571918	-0.637306	-1.47526	-0.660125	0.463045	1.46649	2.05373	0.677652	-0.334762	0.136739	1.2528	1.34587	-0.0822967	-0.512194	0.947201
	elect 41	1.33071	2.98248	4.0194	3.57468	2.62149	3.0134	4.63683	4.9478	3.3955	1.97735	1.69685	1.05844	0.0873479	-0.263696	0.0783959	1.74434	3.8389	4.36234	3.48735	1.94861	0.659147	-0.210346	-1.14304	-1.31467	-1.19384	-1.40135	-1.29978	-0.727141	-0.596341	-0.458541	0.499605	0.566321	-0.403067	-0.469938	0.0937274	0.863931	1.3213	1.4309	1.42608	0.891758	0.0934456	0.0865434	-0.0145871	-0.860231	-1.50698	-1.03009	0.267965	1.30656
	elect 42	3.4992	2.96344	1.86982	1.00493	0.156264	4.34248	7.35572	8.20663	7.2672	4.56892	4.5341	5.90508	5.16121	2.1624	1.80829	3.55903	6.8043	8.4956	6.15003	1.50113	-1.28916	-0.852889	0.256996	0.120939	-0.816118	-0.741282	0.88033	1.3049	1.47011	1.2851	-0.146632	-1.05718	-1.11219	0.0370676	0.63142	0.380101	-0.936332	-1.16022	0.0419623	1.28736	2.02183	1.57636	-0.252336	-2.01568	-1.16366	-0.219017	0.175537	0.261436
	elect 43	2.04255	1.46246	0.506216	0.0409851	-0.279096	1.08743	3.34473	4.51902	3.88571	3.14052	4.07597	5.156	4.87207	3.59437	3.81646	4.91073	5.36096	5.09396	5.27964	4.34272	3.05068	1.5656	0.465096	1.0542	1.0811	0.330876	-0.128663	-0.791543	-1.94406	-1.37921	-0.59145	-0.629397	-0.317204	0.10009	0.378942	0.348062	1.06073	0.607708	-0.469522	-0.454355	0.92954	0.518452	-1.02126	-1.13315	-0.100316	-0.342123	-0.610495	-0.70156
	elect 44	3.5194	1.54169	-0.690603	-1.01089	1.18553	3.20664	2.86919	3.29967	3.5887	2.82796	2.07084	2.34666	2.21419	2.10248	3.53845	4.34206	4.57535	5.54694	4.44209	2.15112	1.5789	1.24414	0.335704	-1.20592	-1.78732	-1.43089	-1.3324	-0.921379	-0.0512025	0.852611	0.938045	0.162824	-0.273658	0.167807	0.787607	0.827092	-0.0743989	-1.05427	-1.10986	-1.6839	-1.31326	0.225693	0.983164	0.494645	0.651531	1.51205	1.24307	0.107418
	elect 45	2.84189	1.07691	0.251623	1.5911	1.97401	1.03286	0.352007	0.678927	1.55296	1.88966	1.44803	1.09248	0.690756	-0.330625	0.307269	1.9501	2.18515	1.88617	0.412199	-1.38101	-1.48893	-0.246428	-0.328609	-0.630771	-0.723827	-0.867864	-1.36442	-1.08155	-0.416659	0.473767	1.04881	-0.336853	-0.22734	0.749056	0.691289	-0.638774	-1.93213	-1.361	0.00761571	1.41398	1.90299	1.64638	1.72222	1.1552	0.468293	-0.360412	0.334503	0.311675
	elect 46	1.497	2.47738	3.67828	4.92882	4.97255	3.48647	2.63913	2.28197	1.85605	0.707184	-0.256289	0.106825	1.93248	3.61715	2.7253	1.28499	1.08697	0.280652	-0.0307486	0.81951	1.38669	0.848938	0.790635	0.802587	0.0832095	0.00176468	0.301409	-0.0319766	-0.347638	0.160927	0.162759	0.353109	0.198675	-0.403031	-0.553635	-0.674333	-1.64528	-1.59445	-0.307276	0.485254	2.18666	2.52042	0.686348	-1.00985	-0.850611	-0.588607	-1.34446	-1.56769
	elect 47	1.66861	0.997742	1.56916	3.72216	4.64912	5.23659	5.97288	6.12938	4.22182	0.883632	0.135443	0.498224	1.89483	4.05299	4.73565	3.93308	3.01498	1.30979	-0.229065	-0.0708548	0.989356	0.887249	0.987392	1.03046	0.981918	0.527267	-0.169905	-0.858727	-1.6525	-1.2911	-0.657042	-0.981962	-1.25295	-1.36672	-0.644596	0.140301	0.372389	0.901316	1.37641	0.479418	0.295685	0.0233602	-0.595272	-0.531973	0.617864	1.92674	1.4159	-0.328897
	elect 48	1.50021	2.27455	2.27634	1.40673	0.85962	1.96404	3.95007	3.82128	2.52956	1.88421	2.12241	3.50798	4.17014	2.8705	1.82345	1.75596	1.33413	0.720992	0.610413	1.07	2.31165	2.22497	0.1009	-0.979526	-0.766037	-0.902372	-0.643697	0.145744	0.841431	1.05742	-0.179152	-0.646044	-0.581875	-1.07809	-1.10969	-0.979245	-0.859885	-0.820532	-0.986176	-0.783124	0.335592	1.2297	1.37939	1.428	0.715314	0.0637883	-0.365103	-0.602602
	elect 49	2.20021	3.18116	4.5657	5.33844	5.89809	5.20019	2.97811	2.51658	2.44753	1.9977	3.94834	8.16881	9.86493	6.03711	5.52188	5.82126	5.98079	4.22382	1.25416	0.252314	-0.393754	-0.852958	0.384942	1.08885	0.103305	-0.231505	0.529201	0.799415	-0.875911	-2.26801	-2.37626	-2.09888	-0.2979	0.435643	0.262661	0.794642	1.10955	0.67177	0.208965	0.839673	0.875857	1.16375	1.29251	-0.0127408	-0.709601	-0.877777	-0.41207	0.727937
	elect 50	6.56861	5.82727	3.72503	1.797	2.23697	4.25357	4.67097	3.67953	3.03209	3.30725	3.63342	3.71426	3.143	1.39885	2.09223	3.99046	4.98163	3.38393	1.4964	0.556706	-0.212031	-1.37842	-0.222933	1.24541	0.369225	-1.14299	-1.14473	0.085999	0.796004	-0.0208813	-0.320332	0.603192	1.10976	-0.162757	-1.42386	-1.22603	-0.206116	1.03632	1.62399	1.00515	0.796387	0.265562	-0.12391	-0.498081	-1.25342	-1.68883	-1.10006	-0.0225545
	elect 51	1.28129	1.56861	1.59158	1.6111	2.61164	3.56759	2.4255	1.73446	2.43314	3.23894	2.44647	1.22535	1.03849	1.59832	1.39612	2.15806	3.3198	2.71693	1.12047	-0.341309	-1.82101	-1.7581	-0.118457	1.25416	2.14943	1.2182	-0.414805	-0.451145	0.58454	1.01152	0.48456	0.505062	0.833552	0.114971	-1.04943	-1.15325	-0.733793	-0.281479	-0.477558	-1.16367	-0.865096	0.157867	0.661751	-0.14117	-0.910812	-0.166224	1.80285	1.32971
	elect 52	0.709523	1.98169	1.64764	1.7446	2.03864	1.24243	1.05352	1.60869	2.96257	3.3141	2.81687	2.91725	2.62167	1.91651	1.08508	1.89569	1.99308	0.635515	1.28941	2.21018	1.56154	1.35367	0.137694	-0.618715	-0.506363	0.026628	0.129379	0.24268	0.786071	0.801226	-0.291646	-0.46164	-0.630714	-0.921839	-0.735912	0.667621	1.6242	0.90715	-0.0684036	0.196581	0.125277	-0.960823	-1.71177	-1.91443	-1.94234	-1.08016	-0.0647454	1.52051
	elect 53	2.00866	1.55087	1.42503	2.1885	3.09606	1.82165	0.793909	0.863805	0.977707	0.210861	0.131739	0.337432	0.145304	1.82314	3.45538	3.8487	3.54763	2.19026	0.26614	0.135429	0.612008	0.405526	0.365157	0.387205	0.476094	0.580633	0.615685	0.541682	0.352766	-0.551528	-1.14791	-1.53809	-2.08481	-2.01606	-1.66137	-1.33725	-0.436132	0.89626	0.715774	-0.382496	0.13927	1.46378	1.75743	1.01709	0.282745	-0.453453	-0.410499	-0.0487441
	elect 54	0.295339	0.498817	0.720988	1.08262	1.16499	0.966955	1.15117	1.29589	1.06748	0.774656	1.40651	1.63334	0.751866	0.517265	0.932632	1.13417	1.02667	1.28243	1.87278	2.182	2.26985	1.59873	1.27324	1.62809	0.959217	-0.356718	-0.663268	-0.854022	-1.16883	-1.02153	-0.526967	-0.0436124	-0.244304	-1.14509	-1.74559	-1.73374	-1.38875	-0.407108	0.19084	-0.0512753	0.107393	0.739409	0.304148	-0.226801	-0.0944832	0.0204163	0.346802	0.771209
	elect 55	2.33822	0.488963	-0.341794	-0.36103	0.220922	1.49786	3.34749	4.3022	3.59028	4.00331	4.97228	4.76145	4.92134	4.8007	3.17905	2.01142	2.2212	2.34958	1.09553	-0.511745	-0.703712	0.486254	2.12829	2.4112	0.850968	-0.40025	0.136401	0.0193068	-0.69078	-1.03767	-0.730394	0.132798	0.153109	-0.794459	-1.00772	-1.22656	-1.24228	-0.75898	-0.623483	-0.766055	-0.663087	0.200027	0.315851	-0.623083	-0.549736	0.456831	1.34001	1.99128
	elect 56	4.29582	3.86318	2.15111	1.63632	2.22939	3.44874	3.12754	1.79249	0.5813	-0.651902	0.221627	1.47183	1.83674	3.47572	4.71692	4.45467	4.46062	4.2232	1.97574	-0.319469	-0.223994	1.10999	1.16631	0.686008	0.587072	0.32067	0.36188	0.630252	0.365562	-0.300414	-0.849412	-0.490963	-0.0904839	-0.313156	-1.37564	-1.8935	-0.564823	1.10911	1.8733	0.799695	-0.349077	0.318743	0.824696	-0.32383	-1.82999	-2.4522	-0.915356	0.345021
	elect 57	1.04978	2.19816	2.49827	2.16996	2.31757	3.16733	3.50016	2.59259	2.26244	3.65477	5.08721	5.47543	5.12671	3.17366	0.844264	-0.759444	-1.04378	-0.277451	-0.156896	-0.496718	-0.685955	-0.0296867	0.568684	0.386301	-0.0260141	0.572891	1.56272	2.24473	1.91355	0.722358	-0.207247	-0.306169	-0.132863	-0.40143	-0.827275	-2.06983	-2.39815	-0.622632	0.823778	0.948999	0.710559	-0.169045	-1.10029	-0.893665	-0.128389	0.277117	0.208807	-0.431696
	elect 58	3.1031	3.85104	3.55739	3.394	3.72598	4.60253	5.06457	3.9285	1.57415	0.385637	1.02446	1.16675	0.243662	0.210933	0.410297	0.640905	0.213739	-0.587544	-0.855551	-0.679494	-0.582885	-0.638239	0.0373307	0.478946	-0.0917342	-0.247114	-0.184542	-0.0151886	1.1793	0.532438	-1.43743	-0.54092	0.760304	1.11256	1.34943	0.732899	-0.0229564	-0.257466	-0.270168	0.297851	0.293745	-1.47011	-2.75414	-2.0405	-0.536011	1.09122	1.7924	0.639629
	elect 59	-0.30717	0.0615284	-0.552632	-0.221683	1.27921	1.21473	1.12941	1.73589	2.02454	0.836128	-0.0922834	-0.00706562	0.201685	-0.111171	0.379593	2.03595	2.1733	-0.0319636	-0.509347	0.338845	0.41558	0.991532	0.29017	-1.08774	-1.0815	-1.29051	-1.64985	-0.821627	0.0147715	0.273329	0.57917	1.28578	0.845563	-0.355671	-0.684233	-0.364326	0.109047	0.740013	1.17047	1.6588	2.32457	0.934526	-1.34834	-1.79266	-0.829287	0.172329	0.0539651	-0.0944264
	elect 60	0.0539042	0.362321	0.379382	0.433711	0.897815	0.114812	-0.691565	-1.24649	-1.66413	-0.988885	0.677977	1.88516	2.21342	2.32528	2.52673	3.49946	4.50809	3.75677	1.46198	0.321116	0.709413	0.875484	0.509487	0.714203	1.10482	0.927111	0.187887	0.528721	0.636269	-0.0412994	0.461173	1.07648	0.82407	0.58128	0.504343	0.458837	0.0452852	-0.406697	-0.154839	0.157417	-0.544867	-0.985268	-1.7315	-2.5974	-2.44643	-1.70078	-0.721142	-0.0674407
	elect 61	-1.24514	0.923824	3.22643	3.59552	2.84471	0.768553	-0.536577	-0.121635	0.526985	0.75313	1.32046	1.13392	0.241254	-0.228953	0.633371	2.28446	4.08851	4.8648	3.60828	1.69831	0.849388	0.622904	0.83448	1.63844	2.33775	2.05883	1.19007	0.667356	0.609748	0.292606	-0.996962	-1.43417	-1.23652	-0.369174	0.587992	0.384981	-0.326537	-0.816328	-1.52751	-1.23388	-0.854637	-0.672449	-0.568757	-0.266359	-0.185646	-0.0443623	-0.244499	-0.72258
	elect 62	1.23121	1.26374	1.61081	1.88279	1.92142	1.20776	0.570804	0.602425	0.847755	1.07053	1.99204	2.29874	1.24503	0.0344057	-0.295714	-0.12776	0.789456	1.64927	1.24485	0.950873	0.122689	-1.31708	-1.2724	-0.327494	0.728551	0.68084	-0.123429	-0.538289	-0.82577	-0.799299	-0.535235	0.365183	0.791116	0.344937	0.178817	0.069053	-1.50678	-2.48362	-1.67653	-0.314784	0.303323	0.186232	0.938766	1.73482	1.66324	1.13746	0.302614	0.23254
	elect 63	3.65583	2.39371	2.12223	2.05031	1.85956	1.79744	2.17375	1.78953	1.56894	2.30817	2.69205	2.65785	2.75489	2.69363	3.60821	4.58021	4.1819	2.34237	-0.128827	-1.43688	-1.29291	-0.701151	-0.616965	-1.23248	-0.723447	1.09005	1.2996	0.571786	-0.0876871	-0.491837	-0.775016	-0.483	1.03842	2.27581	1.82549	0.180509	-1.35137	-1.55373	-0.34503	1.30517	1.27317	0.122393	-0.0996346	-0.491709	-0.727554	-0.482299	-0.731284	-0.311261
	elect 64	1.01847	1.78878	1.34287	0.802944	1.60743	2.70794	2.90687	3.29907	3.49985	3.13135	2.34607	1.91617	2.13304	2.694	2.57856	1.93543	1.94966	2.75145	2.23463	1.36583	0.614477	-0.390831	-0.821842	-0.00600318	0.431717	-0.373953	-1.35952	-1.93753	-2.07273	-1.82264	-1.18768	-0.265417	0.651572	1.18006	1.28242	1.58046	1.88406	1.52939	0.668477	0.488485	0.0764869	-0.263129	-0.240389	0.144203	0.17803	0.0189994	-0.134998	-0.00362124
	elect 65	4.04006	3.36269	2.56453	1.66466	1.11676	1.20752	1.03613	1.17234	2.70256	4.09433	3.76125	2.28842	1.09463	0.11791	0.334951	0.924812	1.4155	1.66851	2.59098	2.58411	0.822086	0.246289	0.633329	0.733118	0.0926531	-0.944325	-1.37171	-1.31726	-0.928316	-0.321031	0.194243	0.125432	1.19738	1.88247	1.2969	0.824568	0.900683	1.73357	1.39857	0.268615	-1.10496	-1.68876	-0.84806	-0.667082	-1.15616	-1.15385	-0.774446	-0.209755
	elect 66	1.11724	2.25676	3.52039	4.05505	4.39448	7.29224	8.10327	6.52352	5.72036	6.25029	4.75929	3.23977	2.56158	2.21509	3.05574	5.5496	9.41903	10.9758	8.11027	3.92276	0.696093	-1.38908	-1.53019	-0.887817	-0.591597	-0.274814	0.595345	1.8635	1.60456	-0.0489962	-1.25532	-1.48844	-1.29134	-1.32664	-0.844574	-0.587463	-0.178485	0.238658	0.229496	0.995908	1.07932	0.221236	0.28865	0.980727	0.953366	1.17177	1.45533	0.283378
	elect 67	3.46523	4.15818	4.22115	2.64488	2.48216	2.60801	2.2021	2.52615	3.15735	3.42318	3.55108	4.54043	4.87782	2.93215	2.79345	3.21063	3.5951	3.2802	2.94651	3.45017	2.91194	-0.132561	-1.6568	-1.43298	-0.478439	0.385709	0.0583672	-0.592959	-0.236471	0.188342	-0.141283	0.0501832	-0.976317	-1.96548	-1.06094	0.403846	0.777907	0.329356	1.46098	1.3759	0.457705	0.370014	0.79579	0.453698	0.143748	0.238521	-0.699448	-1.20825
	elect 68	3.83956	2.74873	3.74925	4.13064	2.13216	-0.141316	-0.0448487	1.83152	3.56397	4.35	4.35525	3.96314	4.3043	3.55328	1.56023	1.36316	2.26507	2.95965	3.1969	2.89915	2.58992	2.06605	0.98966	1.09207	1.08443	0.692515	0.363452	0.184374	0.0684462	-0.625129	-1.17144	-0.46782	-0.0602985	-0.0202185	-0.309928	-0.874113	-1.24744	-1.27782	-0.819984	-0.563323	-0.579499	-0.995758	-1.54986	-0.973216	0.510057	1.20024	0.258809	-0.144706
	elect 69	0.0373357	0.607903	0.489861	0.294666	0.903786	1.60886	2.38783	3.6464	2.55158	0.740111	0.187942	0.986452	2.77323	4.19689	2.84217	2.29984	1.63564	0.752871	0.911676	0.778885	0.182084	0.422085	0.395048	0.332907	0.645128	0.8208	1.34437	1.58579	0.587529	-0.758713	-2.35086	-2.23272	-0.837051	0.096138	0.570542	0.945854	0.849845	0.06429	-0.847952	-1.12463	-0.66082	-0.614408	-1.15207	-1.12553	-0.693026	0.0425624	0.826134	0.887283
	elect 70	1.24598	2.38676	3.11649	2.93769	1.82514	1.40508	1.95489	2.71546	4.18674	5.09349	3.74009	1.65557	1.15899	1.64119	2.53957	3.88788	4.80577	4.56555	4.51036	4.33447	2.33759	1.17816	0.863359	0.321018	0.188203	0.480724	-0.0728046	-0.895617	-0.882008	0.0615953	0.965556	0.663129	0.378383	0.0645875	-0.614594	-0.800401	-0.359993	-0.611755	-1.82333	-2.18236	-1.41362	-0.178976	-0.200212	-0.748898	0.195644	1.41136	1.49362	0.909374
	elect 71	2.53503	1.58141	-0.230201	-0.337371	0.725315	0.940961	1.54442	2.51519	3.91433	4.0812	2.94987	2.26412	1.94988	1.44302	0.982527	0.563984	1.21045	2.19902	2.59833	3.04421	2.78884	0.945983	-0.634193	-0.596482	0.517642	0.549623	-0.456484	-1.06852	-1.98166	-2.28523	-1.27726	0.153101	1.37515	1.02728	0.409152	0.91506	0.700272	-0.272206	-0.516198	0.0363266	0.267771	0.000570484	-0.0376731	0.147458	-0.0148183	-0.806209	-0.785674	-0.122517
	elect 72	5.32551	6.73292	6.09039	6.78807	7.90563	6.05988	4.13291	4.21651	5.67189	6.56437	5.58904	5.04762	4.42498	3.82579	3.99387	4.10195	3.67601	3.23804	2.19017	1.05493	0.248607	-0.748528	-0.531976	0.199198	1.02141	0.770984	-0.120982	-0.490225	-0.835305	-1.54222	-2.16983	-1.58993	-0.911496	-0.713068	-0.923427	-0.627551	0.329702	0.416457	0.373439	0.235229	0.883028	2.15616	1.87128	1.599	0.95725	-0.181821	-0.219523	0.548786
	elect 73	0.452016	0.317494	1.48921	2.68523	2.17222	2.23255	4.0513	4.33074	3.13051	2.56963	3.25366	4.75577	4.81433	3.38544	2.51079	1.27577	0.768586	1.27411	1.57615	1.68668	1.21966	0.284227	0.0131789	-0.534234	-0.800104	-0.195112	0.438434	0.236678	-0.398517	-0.382371	-1.29937	-2.47596	-2.18468	-1.39032	-0.735576	-0.375864	0.180898	0.555041	0.367587	0.21743	0.235683	0.634916	1.54271	1.48478	0.152973	-0.663468	0.709013	1.61674
	elect 74	1.16727	0.318144	0.168058	0.612609	0.42571	-0.694667	-1.18247	-0.358845	0.691032	1.57604	2.08466	2.46476	2.24258	1.87192	2.66252	2.40222	2.12832	2.37548	2.17403	2.01183	1.83451	0.917437	0.492894	0.051155	-0.474464	-0.972945	-1.4328	-2.12674	-1.9732	-1.53135	-0.865474	-0.428598	-0.227794	-0.114992	0.15807	0.457194	0.790633	0.923995	0.88774	0.727284	0.389141	0.322569	0.343439	0.739197	1.47638	1.30976	0.227915	-0.801631
	elect 75	0.242773	1.29226	2.06463	2.58347	2.78561	1.39117	-0.31859	-0.818444	-0.28143	-1.0178	-0.928776	2.23778	5.72655	5.70936	3.81829	2.11521	2.249	3.25069	2.46462	1.75032	2.07712	0.505331	-0.660715	-0.566633	-0.653844	-0.311114	0.725273	0.693907	0.671361	0.485746	-0.610916	-1.59352	-1.10983	0.000462356	-0.30598	-1.30494	-1.81726	-1.45629	-0.636311	0.310783	0.69726	0.266688	-0.653552	-0.771248	0.1463	0.415679	1.10841	1.41055
	elect 76	-3.4198	-1.41728	-0.245818	-0.434771	-0.628867	0.47091	0.0755588	-1.13399	-1.76746	0.561973	2.25141	2.02805	1.72947	3.44021	3.38218	0.853285	-0.655666	-0.181103	1.20026	1.48037	0.607091	-0.492675	-0.620862	-0.800026	-1.67343	-0.335005	1.16962	1.54135	1.24036	0.341092	0.152784	-0.0911361	-0.959923	-0.202826	0.704189	1.12033	0.728562	0.316346	-0.123736	0.33126	0.0199944	-1.52369	-2.40278	-1.02361	-0.427316	-0.942198	-0.501173	1.25603
	elect 77	2.2859	2.8093	3.45228	3.22251	1.91487	1.39248	1.60348	0.635932	-0.299493	-0.69124	-0.989201	-1.92126	-1.46512	0.0010365	0.686957	1.09164	2.33467	3.12333	1.89444	1.52032	1.9552	1.47017	0.0909351	-0.417829	-0.77137	-1.74575	-1.84072	-1.44893	-0.431566	0.299197	-0.147781	-0.956264	-0.335473	1.25546	1.85121	1.21277	0.191977	0.491392	0.689412	-0.355706	-0.361569	-0.106752	-0.374974	0.173015	1.19989	0.91667	-0.186265	-1.21675
	elect 78	1.93591	0.493205	-0.133066	0.791369	2.16599	2.93646	1.59925	-0.24221	-0.937658	-0.754289	-0.486828	-0.0129493	1.86585	4.27315	4.48781	1.86083	-0.959412	-1.33513	-0.618233	-0.324139	-0.401356	-0.394392	0.227609	1.58545	1.53805	-0.00218578	-0.606933	0.608171	1.434	0.990006	-0.673586	-1.45252	-1.23336	-1.12485	-1.07958	-0.790399	-0.469069	0.39139	0.646468	-0.059114	0.33361	-0.124771	-1.41661	-0.712914	1.34492	2.16036	1.21275	-0.26918
	elect 79	3.56918	3.73839	2.69172	1.62249	1.35169	1.91858	2.19558	2.62885	2.51836	2.55746	4.68311	7.23406	8.45452	7.96644	6.71959	5.39794	3.92803	3.42213	2.7523	1.21579	0.255973	0.053232	0.337358	0.282962	0.381186	0.982724	0.76456	0.0932193	-0.218316	-0.452462	-0.706826	-0.948081	0.643515	1.55562	0.504574	-0.785705	-1.5738	-1.97111	-0.811329	-0.220814	0.291272	0.0439336	-1.34835	-1.35879	0.586012	1.91044	2.4422	0.429228
	elect 80	4.30343	5.47189	2.95744	-0.418582	-2.11755	-2.23109	-1.37084	0.75479	2.59772	2.97816	2.0485	2.29254	3.78584	3.80525	2.66353	1.94696	2.06813	3.42124	4.25924	3.21195	0.501648	-1.45269	-0.819907	-0.164942	0.618814	0.785762	-0.456551	-1.67134	-2.14552	-1.3981	-0.510745	0.256197	0.633757	0.157139	-0.333402	-0.237769	0.793381	1.45155	0.404798	-1.07294	-0.790807	0.124311	0.331259	0.00993244	0.338987	1.25366	2.20849	1.65983
	elect 81	3.02303	3.05141	2.51038	2.09958	2.13116	2.37394	2.4999	2.18831	1.61218	1.90878	2.98609	4.04431	3.43219	0.991804	0.683808	1.53903	2.29919	1.84835	1.34792	0.785335	0.376682	1.01409	0.724287	-0.105206	-0.0629037	0.161361	0.29407	0.443085	-0.237167	-1.10766	-1.5127	-1.85241	-0.97419	0.468187	0.934617	1.02453	0.442113	-1.20948	-2.29321	-1.50375	-0.635026	0.630948	1.74564	0.949714	-0.452794	-0.0268026	1.18362	0.521802
	elect 82	6.08244	6.21991	6.94326	5.54253	2.86708	2.36568	2.71229	2.66258	2.53098	3.93935	5.4002	5.70127	4.41535	2.29587	1.0983	0.14826	0.724839	2.05208	1.85218	0.585211	-0.565692	-1.0491	-1.21775	-0.191579	0.413554	-0.331675	0.407779	2.26936	2.90047	1.97518	0.7158	-0.401801	-0.398507	0.249524	0.278148	0.333827	0.300129	-0.538891	-0.234936	-0.242276	-1.36781	-1.39136	-0.978135	-0.278615	0.48182	-0.105469	-0.943985	-0.543923
	elect 83	-2.73559	-2.78395	-2.41973	-1.59488	-0.471964	1.1347	1.87199	1.30429	1.36504	2.6251	2.67663	1.59333	1.22075	0.904274	0.537394	1.02129	1.22678	0.885555	0.885784	1.92533	1.90723	0.218895	-0.109901	0.495336	0.965873	1.01543	0.655329	-0.273037	-0.846922	-0.0532279	0.171809	-0.0366074	0.111884	-0.170964	-1.00991	-1.33591	-1.22421	-1.06836	-0.817831	-0.918275	-1.14948	-1.60762	-1.38502	-0.0507275	1.78624	1.83317	0.650259	0.303963
	elect 84	-0.464546	-0.674505	-0.956706	-1.08641	-1.14219	-0.57305	-0.765026	-1.81242	-1.40102	1.47034	4.9104	5.91461	4.32056	2.35749	1.62041	1.72382	0.95429	-0.215781	0.819788	3.13083	3.00152	-0.442778	-1.49709	-1.07719	-1.00594	-0.0273711	0.933457	0.172689	-0.463905	0.330739	0.67007	0.237189	0.0560739	0.0749729	0.46732	0.318168	-0.813958	-0.904125	-0.352622	0.597801	1.42047	0.0900795	-1.92724	-1.53952	0.767551	1.43958	-0.0260977	-0.599061
	elect 85	0.231921	0.0476505	-0.469068	0.232463	-0.0693731	-0.917295	-0.5651	0.0848416	0.417938	0.277278	0.438506	0.455811	1.27973	0.732949	0.0366779	1.00361	0.769257	-0.530787	-1.73234	-1.47165	-1.68007	-2.115	-0.638874	0.235805	0.182831	0.37765	1.37809	2.13036	0.630909	-0.31638	1.1979	1.23128	-0.00910357	-0.530404	-0.527305	-0.231952	-0.388038	-0.946337	-1.12582	-1.28909	-1.22538	-0.329759	-0.22079	-0.160201	0.312442	0.112554	1.15163	1.69144
	elect 86	1.17242	1.30269	1.34309	2.09988	2.46975	1.1087	0.915925	1.31987	2.00052	3.13729	3.74214	3.92197	4.06843	3.04312	2.48161	2.03946	0.899149	0.423236	0.267456	0.150858	0.330358	0.892616	1.22662	0.61351	0.201202	-0.444508	-0.588042	-0.0768365	0.279952	-0.232003	0.0540867	0.514026	0.0452811	-0.331701	-0.936837	-0.416925	0.538693	0.43172	-0.929685	-2.50877	-2.04687	-0.765075	-0.30028	-0.301428	0.617431	0.939467	-0.202026	-0.365857
	elect 87	2.42042	0.46063	-0.190432	-0.744166	-0.426845	-0.351004	0.01646	1.00326	1.9366	2.74391	2.51796	1.53587	1.07049	1.2972	0.374626	0.367005	1.36096	1.79122	2.07807	2.04025	0.889033	-1.07945	-0.895693	-0.110418	0.393035	1.19597	1.77097	0.208832	-1.25089	-0.668548	-0.297016	-1.1842	-1.16717	0.252246	0.681593	0.179334	-0.0459756	-0.940058	-1.53482	-1.19421	-0.375096	0.919954	1.05622	1.20939	1.78199	1.64556	0.2726	-0.100574
	elect 88	2.03119	2.16826	1.78009	1.0494	1.47478	0.776523	0.218021	0.929752	2.37608	3.19457	2.5751	1.35233	0.908868	2.34702	2.88211	2.35015	1.49773	0.843054	1.00076	1.43268	1.66143	0.75162	-0.599288	-0.786431	-0.445073	-0.621333	-0.920099	-1.0423	-1.12056	-0.811312	0.109482	0.637661	1.11175	1.4424	1.09084	1.06226	1.40039	1.38615	0.438043	-0.314657	-1.10721	-1.05629	-0.611557	-1.08015	-1.74645	-1.13279	0.690244	1.00121
	elect 89	4.13614	4.97753	6.40949	6.60202	5.63811	2.92338	1.5684	1.50937	1.20107	1.21635	2.28705	3.11361	5.29497	7.57036	5.18296	2.56359	1.12282	0.152284	0.361876	0.776663	0.414365	-0.164338	-0.33367	-0.193675	-0.641637	-1.44626	-1.83746	-1.67948	-0.931735	0.282673	1.5734	1.54684	0.0693638	-0.838988	-0.0961756	1.56593	2.02826	1.31828	0.767569	0.316357	-0.466998	-1.17531	-0.489481	0.983724	0.874353	0.108972	-0.370413	-0.733006
	elect 90	3.39507	3.5067	4.30077	4.75872	4.07729	1.08464	0.316461	1.15807	1.44449	1.30058	2.30206	4.22296	5.07176	4.65968	3.90638	4.77704	5.15282	4.65069	3.42628	1.92704	0.944454	-0.103321	-0.53327	0.412201	1.47088	0.463192	-0.903484	-1.36966	-1.40864	-0.727723	0.427242	0.241992	-0.952748	-1.37152	-0.637425	0.542451	1.40769	0.93403	0.41437	0.00908938	-0.91715	-1.79077	-0.684035	1.47563	2.15682	1.30927	-0.140955	-0.425595
	elect 91	7.39413	7.50227	7.07052	4.73615	3.53483	2.70211	1.96826	2.78905	2.77961	3.19319	5.51425	7.36808	7.9525	6.38148	5.98555	7.63593	8.54718	7.48963	4.59366	1.46981	0.126119	-0.319003	0.721466	1.64419	1.38222	0.758399	0.605066	-0.220133	-1.26196	-1.75446	0.0348958	1.11025	1.36467	0.8749	0.652349	0.473755	-0.174488	-1.73235	-1.38363	-0.987317	-0.463709	-1.39246	-1.44692	0.565437	1.0293	-0.202198	0.416477	0.782433
	elect 92	2.44887	3.03268	3.48424	2.82352	2.99364	3.54962	2.83323	2.89029	3.75914	3.1626	2.1375	1.32174	1.56335	4.27219	6.76323	6.70354	5.38219	4.16475	1.76758	-0.577069	-0.804385	0.879038	0.976442	0.592608	1.60414	1.47032	0.727074	-0.139745	0.522725	1.94522	1.49558	0.919318	0.825985	0.354736	-0.265723	-0.360699	-0.447096	-0.337221	-0.428373	-1.06982	-1.2363	-1.09891	-0.987549	-1.11679	-1.34187	-1.5431	-0.862196	0.60097
	elect 93	2.47478	3.63147	3.69496	2.84721	3.52304	5.13756	4.74695	3.40622	2.78284	4.09056	4.66334	3.70615	3.28522	3.99791	3.95512	2.22615	0.922688	0.576342	-0.0206125	-0.424132	-0.0335118	0.313296	0.0457766	-0.0972873	-0.0558531	-0.38542	-0.66101	-0.321559	1.00039	1.86124	0.00271704	-1.38198	-1.49447	-0.97382	0.0357433	1.39199	1.79731	2.39474	1.70245	0.297309	-0.694116	-0.331501	0.212586	-0.0594822	-0.594587	-0.723041	-1.20328	-1.1476
	elect 94	2.91821	4.21103	3.45275	2.62558	3.16018	4.01223	3.39884	1.93096	1.10699	1.94646	2.22328	2.396	2.99649	2.13636	1.31991	0.935358	0.551205	1.08353	2.17037	2.6473	2.03664	0.425552	0.407499	0.405977	0.0645447	0.424725	-0.273693	-1.49083	-1.67536	-1.02448	-0.425607	-0.433348	0.213805	1.12834	1.58422	0.684475	1.16579	1.05881	0.276867	1.2039	0.920632	-0.849679	-1.52311	-0.713122	0.149194	0.0136455	-0.151527	-0.596068
	elect 95	0.927123	1.76707	2.07363	2.75407	3.35437	3.87507	3.47511	2.80353	2.75931	2.82998	1.5242	0.060361	0.218042	1.20839	1.16251	1.01298	1.416	1.68046	2.2877	2.38062	1.30803	0.560204	0.58834	-0.378638	-1.07867	-0.979148	-1.42687	-1.62455	-1.34317	-0.0833818	0.801115	0.164792	0.100525	0.278564	0.207866	0.851115	0.773392	-0.173659	-0.435012	0.0246118	0.749355	1.75445	1.89155	1.45563	0.660732	-0.761266	-1.70459	-1.21545
	elect 96	1.87021	2.17117	1.8534	1.35621	1.91517	1.93449	1.40056	1.29413	2.47115	3.23957	2.11008	0.12028	-0.827421	-0.606355	0.362581	1.04156	1.75947	1.90378	0.613064	-0.499381	-0.812395	-1.04559	-1.50315	-1.04877	-0.417053	-0.698798	-1.40861	-1.3529	-1.01505	-0.316252	0.900757	0.245069	0.191544	1.23236	1.90977	1.59882	0.893003	-0.179207	0.0323298	0.468624	0.233824	0.305168	1.17092	1.25534	0.764141	0.50874	0.65303	0.300807
	elect 97	4.36712	2.71025	1.60165	1.16551	1.67385	1.9785	0.998803	0.552464	0.318949	0.188689	1.17366	2.59694	3.3875	3.60032	3.01387	2.20978	1.97515	3.04432	3.97748	2.40598	-0.823159	-2.93545	-1.48585	0.165017	0.0956183	-0.218967	-0.0370734	0.0860086	-0.0365991	-0.55066	-0.897292	-0.60652	-0.871671	-0.727041	0.674703	1.66282	1.01161	-0.133999	-0.920447	0.0207171	1.52639	2.16415	1.41915	0.489777	0.147275	0.246285	0.0419029	0.139513
	elect 98	1.22656	0.880401	1.1758	1.58118	1.73926	1.30585	1.29012	2.55487	3.73807	2.62389	1.43142	1.4739	1.90426	2.60517	3.12948	2.39256	1.38071	1.24705	1.11568	0.794921	0.580495	0.285355	-0.0888586	-0.575267	-1.14078	-0.988594	-0.660053	-0.943795	-1.06458	-0.214149	1.009	1.67966	1.40839	1.14531	1.14456	0.801859	-0.539727	-1.41049	-1.38972	-0.931083	0.0243371	1.11989	1.0801	0.70861	-0.155386	-1.28273	-1.36229	-0.305736
	elect 99	11.563	11.7511	10.2434	7.94272	5.2317	3.71104	5.59481	7.1241	6.9117	5.07277	5.22887	5.84556	5.27353	4.65757	3.85169	2.76128	2.71248	3.60406	3.53576	2.91905	2.72723	1.53453	-0.00817778	-0.0781002	0.211556	0.217835	0.294703	0.063858	-0.617239	-0.828291	-0.339395	0.448424	0.602289	-0.0906825	-0.119107	-0.889233	-2.24182	-2.40277	-1.09503	0.128347	0.953916	0.67597	0.891566	0.992511	0.233425	-0.0552175	0.15861	-0.800507
	elect 100	1.10204	2.10596	1.96078	1.53192	0.881132	-0.305259	-0.142393	1.05676	1.69935	2.27993	2.82069	2.30052	3.00383	4.35523	4.02011	3.29405	2.18132	1.17154	0.949549	0.918491	0.436727	-0.51129	-0.667636	-0.296667	-0.205587	0.000732434	0.34183	0.76979	0.185087	-0.320124	-0.502531	-0.782726	-0.243951	0.925685	2.45108	2.20231	1.14377	1.08067	0.397004	-0.0403706	-0.365578	-1.48295	-2.24259	-1.04978	-0.806176	-1.09755	-0.333076	-0.358181
	elect 101	-0.933759	-1.32734	0.0121249	2.73721	4.30773	2.83375	1.36207	0.704364	0.323076	0.547029	0.631696	0.888613	1.03652	1.03488	1.45147	0.806394	0.340357	0.85651	1.40819	1.12001	0.673081	1.37579	0.351668	-1.26134	-1.09567	-0.330818	0.594364	1.06179	0.434433	-0.0555466	-0.243046	-0.139107	1.56083	2.91845	1.60767	0.0255375	0.0934631	-0.295453	-1.37828	-1.45142	-1.1026	-0.115599	0.156041	-0.602317	-1.14584	-0.292393	0.207377	-0.354038
	elect 102	8.15299	6.50227	2.74402	2.06491	3.73256	3.94245	3.56455	4.11632	2.99894	0.996218	-0.295198	-0.58439	0.238083	2.19651	1.29454	0.264546	1.52431	2.27819	3.5893	3.09856	0.75823	-0.0984381	1.04131	-0.0233986	-0.375174	-0.76803	-0.287731	-0.55216	-0.468427	0.0962732	0.0411219	0.307951	0.86076	0.981229	1.33796	2.19782	1.58261	-0.160911	0.0756325	0.363298	0.122357	0.117432	-1.34238	-3.07864	-0.989736	0.82953	-0.453053	-1.00681
	elect 103	2.13679	2.58044	2.19891	1.56037	1.30896	1.41318	1.34038	1.21975	1.45281	1.24013	0.53511	0.779442	1.74038	2.33912	1.76086	0.330592	0.12318	0.531787	0.101286	-0.195033	0.528372	1.31639	0.520204	-0.375838	-0.20173	-0.534817	-0.868513	-0.828584	-0.503009	0.179183	0.90056	0.719909	0.158171	-1.03085	-2.02008	-1.32629	-0.697914	-0.932829	-1.56701	-1.30459	-0.767774	-0.00386104	0.432062	0.937266	1.55224	1.21968	0.887772	0.998573
	elect 104	2.68741	3.59391	3.54043	2.39891	1.07111	0.0596198	0.163493	1.7329	4.10214	4.37302	2.62002	2.03301	1.48778	0.319612	0.268525	1.75037	1.66472	1.00723	1.75811	2.43737	2.05439	1.01557	-0.291206	-1.02832	0.0569668	0.550256	-0.467283	-0.602742	-0.33759	-0.302969	0.183397	0.47816	0.379615	-0.307174	0.12941	1.55998	2.39747	1.64552	0.891687	-0.693291	-2.13921	-1.25204	-0.397423	-0.552075	-0.488079	-0.252256	-0.511817	-0.974224
	elect 105	2.40306	0.741174	0.527282	1.02063	2.13073	2.98304	2.222	1.30955	0.617446	0.199459	0.779981	1.86585	2.71144	3.84158	4.1369	3.02514	2.93956	2.79958	1.81057	1.40875	1.8719	1.27313	1.2066	1.43193	0.808365	-0.255073	-1.85986	-1.66819	-0.718062	-0.776703	-1.34459	-1.21647	-0.87348	-0.474141	0.0429193	0.486308	0.848006	0.456115	-0.583577	-0.917143	-0.218266	-0.08968	0.208614	0.656949	-0.330996	-0.968371	-0.299425	0.609991
	elect 106	0.690563	0.859716	0.959609	0.175589	-0.277485	0.453212	0.665062	0.57786	0.215382	-0.162444	-0.00185288	0.695679	1.36534	-0.378108	-0.392741	1.22188	2.4948	1.75933	0.797607	0.846834	-0.149574	-1.33302	-0.783768	-0.280303	-0.0503652	1.19138	1.95307	1.74099	1.05348	0.389809	-0.146463	-0.516763	-0.763769	-0.581026	-0.170086	-0.604718	-1.33482	-1.70925	-1.05818	-0.567672	-0.699283	-0.981837	-0.597102	0.283468	0.806778	0.543715	0.336579	0.66227
	elect 107	2.74995	3.55652	3.25231	2.80568	3.66504	3.38346	2.32421	1.76647	1.97449	2.21817	3.10648	4.68042	5.05712	4.38962	4.11193	4.93499	6.58222	6.56154	4.92095	2.61676	1.25818	0.38968	0.178993	0.298921	0.634053	0.164458	-0.236228	-0.0826504	-1.39626	-2.10779	0.296446	0.651699	-0.595019	-0.726119	0.0128031	0.413021	0.128709	0.136857	0.997432	-0.191055	-1.54077	-1.19617	0.187291	2.00373	2.22269	1.25119	-0.122862	-0.884475
	elect 108	1.29928	0.804879	0.511638	0.904811	0.541679	0.835565	2.85401	2.54134	0.895456	0.759346	1.16546	1.52195	2.81181	5.7302	5.77263	4.21426	3.20896	2.88378	3.63835	2.65074	1.14044	0.660313	-0.247342	-1.56832	-1.64249	-1.80688	-0.706432	0.446122	0.538854	0.566237	-0.71788	-0.737182	0.30783	0.238157	-0.228143	-0.78718	-1.06918	-1.02641	-0.695905	0.546459	1.75922	1.78845	1.16472	0.758159	0.258464	0.755646	0.897394	0.897574
	elect 109	1.99279	3.5531	3.72845	3.07319	2.41498	2.13667	2.35272	1.74151	1.386	3.02491	4.24572	3.48382	2.27667	2.20518	2.99478	3.72036	3.51784	2.78818	2.26079	1.96387	1.5893	0.108877	-0.945511	-1.00595	-1.22223	-1.52481	-1.6086	-1.38603	-0.34661	0.702741	-0.0693536	-1.08073	-0.785438	0.0223753	1.22109	2.41268	1.94682	0.543614	0.373502	1.08056	0.677144	-0.0726383	-0.251818	0.0279365	-0.0467015	-0.501202	-0.434293	0.322123
	elect 110	0.515551	0.190461	0.983946	1.28742	1.22651	2.81631	3.57765	2.5444	2.67804	4.04132	4.56238	4.12108	2.62804	2.03663	2.25008	3.2157	4.61941	5.47884	4.51109	2.46808	1.18463	0.176425	-1.03145	-0.441759	1.0732	1.12703	-0.636684	-1.65682	-0.990202	-0.0743244	-0.599418	0.0889834	0.828482	0.837161	-0.784699	-2.53084	-1.8333	-0.312426	0.253325	-0.0318794	0.151832	0.942892	0.0967821	-0.389487	0.0569122	0.875272	0.598048	0.149709
	elect 111	4.24796	3.28861	2.43763	1.70157	1.82993	1.72176	1.02595	1.52594	2.92808	2.97928	1.90859	2.67017	4.85376	5.20592	3.50986	2.89178	2.55211	1.58048	0.718477	0.279085	-0.494066	-0.687534	-0.287666	-0.100288	-0.139037	-0.658338	-0.679747	-0.702597	-1.74325	-2.05326	0.319368	0.725513	0.258131	0.363764	-0.457906	-0.0827461	0.770701	0.396657	-0.742411	-0.722006	-0.872958	-1.03879	-0.319647	-0.0165547	0.989709	1.47967	1.3633	1.08224
	elect 112	1.10503	1.34193	0.755316	-0.219411	-0.212425	0.0447734	0.409211	0.908543	1.44114	2.18969	2.35764	2.20006	1.84172	0.86695	0.352719	0.390153	0.449083	-0.0750108	-0.221338	0.210265	-0.31873	-0.995738	-0.700547	-0.769865	-0.91607	-0.763399	-1.01663	-1.1909	-0.855176	0.0632818	0.16478	-0.710842	-1.25484	-1.55626	-0.921644	0.00479041	0.286541	0.935732	1.62099	0.940414	0.0160648	0.310785	0.263185	0.184678	0.276372	1.01398	2.18688	2.1986
	elect 113	-0.0248771	1.52973	3.37914	3.23697	1.18407	0.271974	0.633661	2.23074	3.88065	3.59687	2.72655	2.18438	1.5748	0.590215	1.37331	2.35153	2.56945	1.60677	1.51309	1.8203	0.225253	-0.744151	-0.181895	-0.71966	-1.4898	-1.72382	-1.24935	-1.04357	-0.792309	0.441618	1.18758	1.46662	1.95279	1.1097	-0.0942883	-0.360134	-0.25908	-0.0335038	-0.011083	-0.0519959	0.300091	0.43927	0.320313	1.01652	1.62716	1.33217	-1.21842	-1.61428
	elect 114	1.19085	2.32024	3.13542	2.33838	1.41754	2.04977	2.92421	3.3118	3.30539	2.38274	1.36475	1.64702	2.20776	0.057492	-0.669989	-0.101622	0.922002	2.04462	2.9285	3.06859	1.4752	-0.180307	-0.0768877	0.151874	0.72936	1.10552	0.849497	-0.249035	-0.410765	0.575984	0.317571	-0.357777	0.321164	0.482215	-0.34099	-0.501466	-0.517648	-1.868	-2.04547	-1.65558	-1.95919	-1.42817	0.00303953	1.39367	1.38398	1.30626	0.551638	0.158517
	elect 115	0.708381	1.49535	2.36373	1.97636	1.28865	0.434072	0.358633	1.11617	1.21881	1.26088	0.807296	-0.12696	-0.381143	0.247774	0.339722	0.218077	0.568017	1.05305	0.882	1.3318	2.25744	2.06732	1.62879	1.38583	0.927668	0.309298	-0.35055	-0.908189	-0.43041	-0.108283	-0.839969	-1.55042	-1.9043	-1.50477	-0.867357	-0.769731	-0.541337	-0.0126935	0.111753	-0.469995	-0.822269	-0.0228948	0.490959	0.0350202	0.182922	0.892033	0.443243	0.0749682
	elect 116	1.18629	1.2279	1.61841	1.99218	1.2498	-0.334239	-0.711798	-0.034766	1.1554	1.68539	1.09439	0.758364	1.45867	1.66947	1.43557	1.69425	2.45303	2.08413	1.5759	2.51456	2.61244	1.12094	1.00584	1.16874	0.476369	-0.163714	0.0790359	1.18233	1.53559	0.422675	-0.71033	-0.761853	-0.727121	-0.525769	-0.186302	-0.0459401	-0.374816	0.027111	1.5807	1.14561	-0.352785	-1.09407	-1.23869	-1.12276	-1.04848	-0.693183	-0.857384	-0.954871
	elect 117	0.578921	0.435488	0.792967	2.66779	4.69856	4.36916	3.03818	1.74713	0.788422	1.22848	3.07619	4.96336	7.52119	8.37152	6.37565	3.84835	1.50708	0.988748	0.672484	0.303553	-0.289815	-1.13463	-1.18509	-0.442328	0.498465	1.00038	0.969433	0.0518741	0.69665	1.28624	1.32503	1.5135	1.66401	0.944556	0.770763	0.993147	0.989831	0.189738	-0.917521	-0.819967	-0.660269	-1.20452	-1.57886	-1.4731	-1.41494	-0.734796	0.223645	-0.0503663
	elect 118	2.27505	2.34564	1.83134	0.87031	1.15447	1.58224	0.567054	-0.0426301	0.446253	1.34915	2.08788	1.46831	-0.261789	-1.12181	-0.174577	1.21745	2.19731	2.86956	3.17621	3.22569	2.60734	1.29016	0.10324	-0.527872	-0.75319	-0.64187	-1.42203	-1.86747	-0.967416	-0.609197	-1.30126	-0.809555	-0.130942	-0.301563	-0.229923	0.380222	1.20837	2.01039	1.68957	0.93933	0.317018	0.251853	-0.0672548	-0.477098	-0.118179	-0.0893495	-0.236134	-0.0867707
	elect 119	2.8808	3.86281	4.88906	4.06929	2.08223	0.00559752	-0.907768	-0.616705	0.0220211	0.042075	-0.257555	0.00532058	1.01228	2.75273	5.13028	5.31261	4.2889	3.42981	3.83575	3.82497	1.48779	-0.936587	-0.902267	-0.748103	-0.728085	-0.548684	-0.439127	-0.611615	-0.569458	-0.0959851	0.400817	1.00114	0.93032	0.852859	1.37682	1.89195	1.32107	-0.277962	-1.37532	-0.676971	0.588016	1.41859	1.20555	0.492127	-0.276459	-0.644493	-1.69027	-1.51865
	elect 120	3.15384	2.1482	0.997761	0.594456	1.45349	2.4365	2.28916	1.88023	2.02303	2.87044	3.63744	3.99512	3.81442	2.8788	1.99436	1.14518	0.905047	1.33209	2.03101	2.52919	2.74832	2.13336	1.92067	0.658966	-1.01845	-1.2663	-0.104218	0.343819	0.221652	0.632059	-0.031584	-0.504338	-0.649806	-0.907993	-1.04262	-0.082238	0.686615	0.545148	0.292608	0.31529	-0.290942	-0.209744	-0.16018	-0.826129	-1.4595	-1.67591	-0.348154	0.1771
	elect 121	2.61137	2.23185	1.33694	0.163984	-0.347171	0.598058	2.17694	3.45672	4.09355	3.75362	3.05623	2.08179	1.10353	0.783899	0.982641	1.5146	2.27669	2.30565	1.94571	2.15738	2.16932	0.950732	-0.0888279	-0.55522	-0.601739	-0.923627	-1.66641	-1.54275	-1.12224	-1.15445	-0.0360381	1.13542	1.29774	1.07401	0.334636	-0.695575	-0.954055	-0.20534	0.57968	0.555602	0.760724	0.31706	-0.375131	-0.593827	-0.58973	-0.916826	-0.698871	0.475486
	elect 122	1.34996	2.40408	1.17608	-0.951257	-0.944545	0.743731	0.379738	0.0202742	0.378272	0.351517	0.928348	1.49654	2.52253	3.61238	3.32802	3.22295	3.5879	4.48125	3.31845	1.18554	0.111282	-0.983785	-1.81451	-1.40308	-0.402344	0.348599	-0.237336	-0.442408	-0.228852	0.233116	1.34625	1.26578	-0.476208	-1.69548	-1.19341	-1.03021	-0.810179	0.0496761	1.35817	1.36248	0.25595	0.825012	1.94203	1.5443	1.07174	0.0974788	-0.578	0.0973644
	elect 123	0.689931	0.930328	1.28199	0.904373	0.301819	0.996201	1.89986	1.75062	0.832937	0.434073	0.937615	1.40662	0.787517	0.472761	1.31808	1.97378	2.02248	1.55677	1.14986	0.550558	-0.869681	-0.743457	-0.20071	-0.132545	-0.372273	-0.62654	-0.318804	0.0593907	-0.0406503	0.496267	0.787397	-0.167064	0.189673	1.61464	0.863289	0.0668361	0.0396578	0.578936	1.49715	1.53163	0.354537	-0.47057	0.128369	1.3425	1.32783	0.325445	-1.6224	-2.37976
	elect 124	2.95411	4.10576	4.44181	3.24087	2.0975	1.7479	1.72619	1.97152	2.704	4.10627	5.57205	5.43114	5.06728	4.43871	3.88826	5.00147	5.7561	4.99957	3.86678	2.73465	1.75258	1.49014	0.442219	0.193535	0.289055	-0.164302	-1.04892	-0.573056	-0.156042	0.388592	0.00517452	-0.951952	0.123399	0.847701	-0.549786	-1.467	-0.772983	-0.671865	-1.36329	-0.432713	0.683687	0.629956	0.0602386	0.0258307	1.39157	2.18111	1.16412	-0.188109
	elect 125	4.51084	5.1646	5.47488	5.20476	4.51842	4.26722	3.83247	2.35842	1.53915	2.05148	2.772	3.40042	3.63201	1.90907	2.18175	3.08105	2.41862	0.19067	-0.903238	-0.66181	0.436527	1.56643	1.25378	0.469369	0.199464	0.408148	0.651078	0.477522	-0.479522	-1.03145	-1.05223	-0.405874	-0.0957938	-0.533091	-0.170648	0.0436133	-0.265678	-0.505997	-1.1521	-0.710608	1.04407	1.81802	0.753245	0.320553	1.04302	1.43687	-0.0396275	-1.90003
	elect 126	2.3751	2.3635	2.61019	4.08292	4.92363	4.24619	3.06472	2.71882	3.24551	3.16021	2.77261	2.49838	2.14302	1.86576	1.60866	1.27594	1.47196	1.42394	1.94779	2.64441	1.50081	0.0239108	-0.258927	-0.423803	-1.25595	-1.17328	-0.140197	0.375636	0.533225	0.968466	1.4559	1.28418	0.851239	0.518029	0.00927914	0.546225	1.6673	1.16044	-0.639295	-1.60529	-1.80947	-1.15587	-0.507316	-0.0389133	0.708139	0.862641	-0.0930549	-0.976052
	elect 127	1.47549	2.70263	4.15832	4.92365	4.42983	4.11417	4.25362	2.62382	1.10234	1.83303	2.83065	2.64798	2.8115	4.10077	3.72614	2.70724	2.12184	1.85174	1.56392	1.03364	0.862538	0.166295	-0.288762	-0.539966	-0.415659	-0.781433	-1.15777	-1.00596	0.013979	1.54094	2.08553	1.01787	-0.238714	-0.410747	0.235132	1.14796	0.532747	-1.05848	-1.57784	-0.735194	-0.190604	-0.444163	-0.741727	-0.39812	-0.293259	-1.02649	-0.74412	0.546507
	elect 128	-1.14421	-0.71109	-0.261306	-1.35129	-2.06242	0.0264016	0.0192007	-0.487676	0.094332	1.16849	1.63171	1.32347	1.91229	3.38635	3.66036	4.14236	5.31337	5.3098	3.93616	2.02883	0.634798	-0.43895	-0.994658	-0.538193	0.0472352	-0.0914302	-0.504246	0.123572	0.159201	-0.0196021	-0.993445	-1.65278	-0.0456438	0.619549	-0.0588799	-0.213464	-0.0320033	-0.647135	-1.68163	-1.39746	-1.02973	0.072826	1.50858	2.54798	2.04671	0.545641	-0.303611	-0.0693493
	elect 129	2.80722	2.04667	1.35676	1.56342	1.83708	1.17465	0.820422	1.4947	2.80476	3.43726	2.59078	1.72415	0.790779	1.39958	1.73112	1.06469	1.64014	2.89918	4.15153	3.63477	2.13172	-0.473485	-1.81942	-1.72026	-0.183671	0.964198	1.68597	1.89076	1.437	0.98601	0.224359	-0.800535	-1.23176	-0.368223	0.0545524	0.226396	0.136047	-0.51091	-0.146138	0.243197	0.344427	0.532798	0.479639	0.235094	-0.222814	-0.872598	-1.2303	-0.456993
	elect 130	-0.404797	-0.94565	-1.50121	-0.678873	0.541431	0.983284	1.01376	2.03613	2.71224	2.94649	3.58327	3.85083	3.77325	2.56585	1.62722	1.42859	2.75704	4.55859	4.75777	4.61308	3.41505	0.644321	0.55853	0.539722	-0.820729	-1.03111	0.254975	1.02999	0.585598	0.0968614	0.0202416	-0.296665	-0.959166	-1.57097	-1.35692	-0.54573	0.150789	0.955881	0.609025	-0.296497	-0.142277	0.880195	0.930194	0.258411	-0.106205	-0.115296	-0.122051	-0.978176
	elect 131	3.11805	3.31151	2.76254	3.30056	3.85222	3.56552	2.43461	1.36025	0.747251	0.229453	0.163272	0.39586	0.575508	1.35306	1.65998	1.68701	2.01159	2.06433	2.4561	3.51104	2.4232	0.707408	0.45885	0.166165	0.307328	-0.0060849	-0.175526	0.786707	1.66225	0.867602	0.0506978	0.144262	-0.596039	-1.01527	-0.201956	0.318785	-0.0915172	-1.31967	-2.40719	-1.72932	-0.0864898	1.3494	1.24035	0.344739	-0.330889	-0.430835	-0.387848	-1.00059
	elect 132	0.743513	1.57829	2.09457	1.29523	0.91945	0.561052	0.446475	1.57431	3.70789	5.17893	5.21227	4.11233	2.1891	1.23224	0.61032	1.62852	3.17894	2.67592	1.39906	0.46754	0.189014	0.350055	-0.336346	-0.494981	0.356524	-0.13213	-1.82421	-2.9341	-2.52903	-0.210285	1.36009	0.861639	0.663508	1.21664	1.17334	0.42762	-0.479393	-0.603507	-0.694263	-0.399155	0.126878	0.339683	0.501323	0.319608	-0.0606446	0.327619	0.989037	0.907424
	elect 133	0.706325	0.026684	-0.565467	-0.382358	-0.239988	-0.0959534	0.301452	0.942761	0.958154	0.442284	0.512443	1.2426	2.57139	3.31184	2.72185	0.918569	-0.280877	-0.61839	-0.130938	0.73445	0.68441	0.533275	0.967744	1.06473	-0.0901317	-1.55773	-2.06008	-1.44542	-0.992825	-0.648125	0.134362	-0.085865	-0.271341	-0.363715	-0.17717	0.0648306	-0.24143	-0.655318	-0.187479	0.395579	1.21113	1.83017	1.73306	0.578309	-0.737234	-1.39618	-0.941482	0.0301063
	elect 134	3.88037	2.50321	1.83753	0.665948	-0.14452	-0.0340473	0.13574	0.627579	2.24146	3.31501	2.5404	2.56572	3.04853	1.77554	1.45869	3.25532	4.42055	3.42309	2.34181	1.71739	1.18522	0.0788588	-0.520943	0.161161	0.311478	0.161049	-0.429366	-0.653188	-1.00497	-1.34892	-1.19339	-1.53579	-1.38383	-0.962878	-1.12456	-1.09869	-0.275965	0.58414	0.383287	0.171057	-0.46466	-0.566275	0.577772	1.5461	1.96041	1.68788	0.869229	1.13286
	elect 135	5.45356	5.72021	4.30854	1.32907	0.278355	1.72855	1.95162	0.537081	-0.225441	-0.527784	0.18809	1.05706	1.63884	1.86256	2.05242	1.45914	1.17822	1.05932	0.374702	0.635218	1.22114	-0.183503	-1.18825	-1.15838	0.0213203	1.08175	1.23079	0.275681	-0.499916	-0.581106	-0.475491	-0.46039	-0.0504366	1.21467	1.4429	-0.276361	-1.66896	-1.86127	-1.48029	-0.149061	1.59481	1.86059	0.465037	-0.139051	0.548569	0.904514	0.194393	-0.28996
	elect 136	2.52032	4.31696	5.25936	3.74262	2.41516	2.71071	4.4753	6.03085	5.34109	4.52988	5.33063	6.02832	5.9644	5.68107	6.08621	5.7116	4.32502	2.8643	1.89056	1.46	0.850944	0.557307	0.824131	0.717413	1.08845	1.65993	0.674978	-0.448995	-0.66729	-0.694466	0.073021	0.172462	-0.521366	-1.21458	-0.483065	1.19393	1.53257	-0.0939069	-2.12168	-1.83952	-0.895184	-0.112497	-0.71365	-1.48804	-0.383164	0.41211	0.545076	1.16269
	elect 137	3.95765	4.31331	5.39145	4.64164	3.2917	2.46558	2.40301	2.10509	0.839249	0.650457	1.34996	1.76311	2.39682	2.34305	2.12751	2.22257	1.45618	0.480956	-0.131756	-0.562495	-1.35966	-1.05277	0.301171	0.636047	0.291887	0.362241	-0.366971	-1.83736	-0.149191	2.58438	1.38807	0.382597	1.42844	1.92905	0.987834	0.3715	0.0349742	-0.213654	0.293683	0.0409837	-0.836278	-1.22444	-1.16128	-0.922935	-0.530745	-0.442885	-0.790907	-0.640034
	elect 138	5.04585	4.51232	4.31002	4.59417	4.52064	5.04245	4.12736	3.47759	3.45157	4.2966	5.62265	5.30678	4.56031	4.17744	3.32355	2.68755	2.09828	1.58941	0.799037	0.218661	0.259434	-0.21777	-0.693516	-0.927477	-0.575527	0.558588	1.38096	1.14502	0.958033	1.16873	0.361185	0.127931	0.437337	0.107982	0.364097	0.679315	-0.415245	-0.965594	-0.490852	-0.295011	-0.292442	-1.46055	-2.63596	-2.05252	-0.558259	0.511398	-0.0611638	0.470257
	elect 139	4.18439	3.87845	4.16576	2.75186	0.723969	-0.246224	0.438478	1.34458	1.44392	0.682532	0.868053	1.39398	1.12289	0.440429	1.7538	3.16165	3.81244	3.13783	1.33112	-0.0488097	-0.394617	-1.12036	-1.24032	0.0657982	0.747085	0.500099	0.861394	1.45976	0.304312	-1.35167	-1.49083	-0.874053	0.451833	1.7237	0.685733	-0.62163	-0.269679	0.510726	0.351739	0.0806299	0.0722428	-1.04145	-1.64714	-0.227911	1.22759	0.664547	-0.485167	-1.26377
	elect 140	3.30069	3.83462	3.61244	2.61043	1.72155	1.31543	2.44529	2.66511	2.00726	1.51848	2.51912	4.27323	5.2586	4.38649	2.78836	1.27242	0.851017	1.28199	1.0105	0.638271	0.322622	0.0295357	0.408196	0.949353	1.0224	0.870974	0.498362	-0.393178	-0.130549	1.49867	1.75415	0.359551	-0.324597	-1.10024	-0.942271	-0.204986	0.208415	0.434503	0.96609	1.28493	0.929562	-0.395388	-1.43422	-0.851354	0.46561	0.137373	-1.45641	-2.1516
	elect 141	3.494	3.59026	3.8999	4.79743	4.57074	3.71507	3.10869	1.52202	0.887587	1.0787	1.10474	0.971593	0.721825	1.22546	2.63137	3.30638	3.78455	4.60256	4.18526	2.60083	2.10179	1.56254	0.339145	0.229247	0.506722	-0.020601	-0.690335	-1.04502	-1.7785	-2.01425	-0.814017	-0.0585656	0.555294	0.60301	0.254412	0.36141	0.850143	0.748328	0.0686828	-0.0296602	-0.897135	-1.77287	-1.51835	-0.862576	-0.0570048	0.758214	0.756589	0.0199753
	elect 142	2.71829	2.42526	2.35478	3.75716	4.7949	2.96801	1.20132	-0.227022	-0.163086	1.14637	0.572792	0.189945	0.104757	1.93003	3.81192	3.8428	3.51526	3.12637	1.9356	0.4088	-0.0303436	-0.0470815	0.532369	1.33421	-0.0274077	-1.60961	-1.27403	-1.29026	-1.34471	-1.02939	-0.89848	-0.248469	0.510931	1.24025	1.00694	0.664784	0.472913	0.267712	0.939437	1.23363	0.308528	-1.50868	-2.00186	-1.10627	0.440177	0.958865	0.605777	1.09203
	elect 143	1.38882	1.09687	1.24283	1.74946	2.29482	1.94298	1.31873	0.592208	0.492502	0.737749	0.278393	0.0808639	0.390128	0.153821	-0.160281	-0.0904594	0.142435	0.298195	0.418361	0.389556	0.386331	1.07644	1.22865	1.22294	1.5931	1.33584	0.510748	-0.587765	-1.87758	-2.16092	-1.19545	0.068057	1.1366	1.13094	0.400212	-0.459309	-1.19754	-1.51318	-1.1683	-0.892163	-0.481243	-0.0355788	0.178632	0.336004	0.524636	0.475805	0.482291	-0.00152657
	elect 144	2.83671	2.08269	2.0126	2.17234	2.84589	3.65405	3.67551	2.94369	1.92728	2.05574	2.2662	1.47501	1.27482	2.81709	3.04191	2.42718	2.41656	3.13207	2.93817	1.898	1.57336	1.65167	0.949117	0.110849	-0.504557	-1.30867	-1.77593	-1.37986	-1.1465	-0.949422	-0.57381	-0.636484	-0.539609	0.114076	1.10554	1.71831	1.60234	0.668314	-0.598255	-0.955802	-0.898442	-0.960022	-0.57223	-0.0666837	0.419708	0.565822	0.681838	0.409386
	elect 145	5.25059	6.80733	6.0362	6.54345	7.81229	4.92407	3.60311	2.8815	2.28768	2.99068	3.59799	3.54958	3.01138	2.11281	1.1087	1.25743	3.12207	3.92218	3.35102	1.34979	-0.11638	-0.466776	-0.622157	0.584448	0.852824	0.1334	-0.459682	-0.731182	-1.43677	-0.815053	1.15567	1.93779	1.57697	2.01044	1.17183	-0.344162	-0.460078	-0.360265	-0.399249	-0.91298	-1.45743	-0.808792	0.762371	1.8662	0.325412	-0.573287	0.00189709	-0.685745
	elect 146	-0.687649	0.419656	2.73208	5.871	6.32881	4.0941	2.47024	1.75647	1.24507	1.09645	0.936264	0.268242	0.0495449	0.718478	1.05693	0.791343	0.936082	2.3232	2.86844	0.919358	-0.182157	-0.222027	0.827279	1.41451	-0.0941154	-1.29616	-1.06963	-0.266858	0.34098	-0.247699	-1.14427	-1.69516	-2.21781	-0.645881	0.760867	0.835351	0.989128	0.859374	1.81752	0.917335	-0.811996	-1.1263	-0.489458	-0.19046	-0.254048	-0.171589	-0.0674401	0.793066
	elect 147	3.63458	2.23673	0.915705	0.216383	1.29288	1.54784	2.21644	2.9056	2.5607	0.848626	-0.361441	-0.203122	0.733011	3.92385	4.11873	2.42085	1.94007	1.90152	1.15735	1.1311	1.23837	0.557563	-1.28189	-2.40448	-1.7007	-1.10623	-1.28087	-1.07136	0.176519	0.840034	0.68402	-0.103882	-0.120188	0.0925315	-0.480896	-0.844737	-0.2061	0.637336	1.2489	0.612347	0.00534111	-0.024263	0.0352183	0.0332292	-0.303687	-0.28629	1.98056	1.83723
	elect 148	7.17792	4.59419	1.73339	1.10919	0.0552595	-0.510111	0.401185	0.154246	-0.5653	-0.332962	0.510639	1.93255	4.52927	5.66549	3.53431	0.538029	0.354409	1.134	1.49998	2.14498	1.47864	0.55375	0.960806	1.08559	0.261383	-0.837761	-1.11051	-0.949148	-0.547487	1.28225	1.11105	-0.403947	0.635002	1.48865	0.658407	0.159454	0.144082	-0.600045	-0.111009	-0.0252155	-0.364488	0.48637	0.712495	0.147564	-0.405848	-0.229372	-0.126875	-0.39242
Late accumulation - Seen	elect 1	9.28341	9.55349	8.76525	6.96805	4.34841	3.04823	4.61467	6.32219	7.37763	7.01403	5.85596	5.55545	5.53039	5.45994	5.03246	4.786	5.04132	3.86799	3.6395	4.01484	2.7868	0.474237	-0.32977	-0.305381	0.0567985	0.848948	0.906874	-1.09989	-1.74926	-0.573274	0.247461	0.632455	1.11703	0.336944	-0.5282	-0.827566	-0.2274	1.28237	1.94319	0.30723	-0.90266	-1.01353	-1.01122	-0.894112	-0.28475	0.697611	0.434638	-0.560636
	elect 2	6.11747	5.78522	5.02406	3.94192	3.38118	3.6634	3.88734	3.75982	3.36694	3.79299	3.97344	2.74084	1.89025	2.72222	2.97028	2.65641	3.85804	4.96463	4.59861	3.47274	2.8522	1.4427	0.157917	-0.851017	-0.392525	0.765848	0.484442	-1.16351	-1.75123	-0.725984	-0.0469205	-0.497282	-0.16161	0.360888	0.341241	0.661361	1.05945	0.477312	-0.673061	-0.362047	1.01133	1.43912	0.586306	0.156894	-0.3948	-1.37515	-1.41858	-1.12936
	elect 3	0.965728	1.05751	1.12816	2.11763	2.76531	2.00907	0.89488	0.81449	1.25313	0.98301	0.839331	0.940625	0.712453	0.45584	1.34636	2.34908	2.76051	2.08334	0.853868	0.157583	0.0921195	0.126638	-0.11373	0.0103839	0.38966	0.191491	-0.324493	-0.250814	-0.154683	-0.88328	-1.1331	-0.0932364	1.02059	0.832701	0.522055	1.94086	2.95974	1.44335	-0.39514	0.0664696	0.369518	-1.19588	-1.84234	-0.637129	-0.0905523	-1.27229	-1.58498	-0.325596
	elect 4	2.50179	2.74336	1.78048	1.28629	1.34986	1.13797	2.25227	2.74329	1.83756	1.73047	1.03313	1.22647	1.78963	1.95689	2.01854	2.22433	2.44539	2.62375	1.61474	0.744362	0.347072	0.682262	0.974706	1.3055	1.36307	0.74141	-0.229935	-1.51352	-1.21667	-0.108422	0.0776591	0.07689	-0.689649	-1.35363	-0.707856	0.458367	0.117544	-0.908279	-1.21977	0.0853429	1.60172	1.54364	0.35221	-0.72455	-1.84812	-1.68258	-0.0898456	0.919208
	elect 5	0.176251	-0.202649	0.0141237	1.71714	3.57459	4.07083	4.53293	3.87083	2.98091	3.46185	3.44188	1.48308	0.765409	2.35758	3.32848	3.58869	2.06881	1.10178	1.13334	1.47811	1.87404	1.61389	1.11238	-0.0747931	-1.23568	-0.684056	-0.359024	-0.550828	0.0149612	1.22607	1.35091	0.364092	-1.08266	-1.70109	-1.76656	-1.90084	-1.05394	-0.321048	0.427137	0.588036	-0.171695	0.600485	0.749892	0.587745	-0.17873	-0.385776	0.518147	0.901526
	elect 6	2.5883	2.92523	1.33573	0.439512	0.304357	-1.6975	-2.40789	-2.52204	-2.10633	-0.218828	2.96121	4.1702	3.40032	1.77126	1.56012	0.455655	-1.6921	-0.955394	0.655446	0.650905	0.821837	1.55464	0.754899	-0.44413	-1.4254	-2.13326	-1.3914	-0.0702393	0.260583	-0.260121	-0.453723	0.467567	1.06767	-0.0139517	-0.854595	-0.397329	0.136459	0.043278	0.366748	0.42055	-0.116744	-1.14115	-1.0921	-0.271007	-0.104952	-0.990939	-0.190006	1.53485
	elect 7	1.99154	2.26865	2.23139	1.65295	2.40424	1.83401	0.261929	-0.482875	-0.317231	1.04726	3.3899	4.69726	4.89898	4.42793	4.10285	3.17604	2.38515	3.20534	3.40143	1.96594	1.27839	0.361139	0.00239993	0.467598	0.106232	-1.09057	-1.3426	-1.3796	-1.31745	-0.628214	0.669497	1.24158	0.365153	-0.141071	0.0627319	0.376488	0.61914	0.502093	1.26615	1.35576	-0.0186951	-0.608214	-0.221154	-0.506561	-1.37778	-1.87766	-1.48342	0.0649936
	elect 8	0.678504	-0.329151	0.213697	0.374764	0.269832	1.1644	1.5946	1.58232	1.35939	1.67752	2.28144	1.90752	1.90356	2.21174	2.35188	1.8827	1.6232	2.52324	3.32665	2.61053	1.25227	-0.521113	-1.51835	-1.97453	-2.12967	-1.87824	-1.18973	0.286409	1.23219	1.25593	1.58878	0.959168	0.27805	0.733186	0.895796	0.668544	0.757757	0.0717835	-0.843264	-0.404139	-0.0190184	-0.348304	-0.00498404	0.80049	0.522166	0.0617432	0.151655	-0.346581
	elect 9	1.91325	2.77486	2.50865	1.72687	1.27222	1.17772	0.809186	0.149806	-0.090586	0.385032	0.501368	0.404535	0.67517	0.649805	0.177514	0.0729489	-0.154769	-0.453881	-0.0627193	1.50031	1.9389	0.559061	-0.34136	-0.454556	-0.421099	-0.718482	-1.61922	-1.43211	0.361374	1.40866	1.17882	0.556124	0.659294	1.75289	1.60573	0.35411	-0.359534	-0.39247	-0.720752	-1.4515	-1.66236	-1.45183	-0.332915	-0.114872	-0.194947	0.0368656	-0.033864	-0.209386
	elect 10	4.61589	2.13841	1.48898	1.90814	2.15326	3.97224	7.46262	10.1022	10.8164	10.4215	10.1001	8.826	7.26764	4.79536	4.17953	5.31656	6.10088	4.651	2.86608	2.44871	1.90949	0.0675034	-0.740831	-0.153423	0.975373	0.919689	0.771462	0.401963	-6.51146e-05	0.683925	0.774505	-0.222359	-0.950627	-1.2622	-0.623453	-0.624517	-1.13778	-1.56866	-1.72578	-1.36248	-0.583292	-0.0211294	0.582612	0.835165	-0.23862	-0.757266	1.08697	2.15184
	elect 11	-0.791589	0.788414	1.53095	0.95853	1.40243	0.752495	-1.70673	-3.11575	-2.7166	-0.300541	2.07216	2.11384	1.09777	2.22632	5.43913	7.03633	6.4357	4.5261	2.6889	1.79736	1.10468	-0.121833	-0.812922	-1.20566	-0.713671	0.804104	1.38269	0.884282	1.08234	1.58284	1.10925	1.09829	0.590639	-0.074023	-0.205241	-0.0602555	1.00003	1.73645	0.907276	-0.425052	-1.06774	-1.37468	-1.0919	-0.628039	-0.562449	-0.683826	-0.903669	-1.13544
	elect 12	1.85114	3.26003	2.21537	0.477111	1.3479	2.57848	2.7547	3.04059	2.91611	2.77606	2.57647	1.29093	-0.117568	0.238434	1.62724	3.42435	5.02718	4.74875	2.54137	0.440876	0.369764	0.204877	-0.169165	-0.147889	-0.340376	-0.314681	1.29047	2.21255	0.852954	0.00714508	0.547508	0.744712	0.725105	0.599392	0.275621	-0.372428	-0.482192	-0.760468	-1.66013	-1.67336	-0.711356	0.628655	1.48211	1.07743	1.0854	-0.312897	-1.73761	-1.62251
	elect 13	3.62543	4.20906	4.74199	3.79845	2.82258	4.52744	5.98154	4.28393	2.52631	3.31714	4.23662	4.58738	3.58768	1.60891	1.01506	0.695234	0.510023	1.09449	2.26826	2.11642	0.768975	-0.0370874	0.107276	0.501292	0.510826	0.0953166	-0.674985	-0.0153842	1.48368	1.55787	1.54195	1.07759	0.142604	-0.742341	-1.58139	-1.55867	0.143044	1.1707	1.09749	0.81055	-0.21194	-1.2421	-1.12618	-0.0357963	0.690678	0.278138	-0.261308	-1.0549
	elect 14	6.04578	6.44557	6.32117	6.99387	7.71963	7.72375	6.29786	4.44337	3.71658	4.61319	5.69878	6.02025	5.73033	4.9666	4.73407	3.76612	2.56832	3.11667	4.12819	4.05511	2.63898	0.855769	0.427431	0.312618	0.879206	0.942046	-0.529732	-1.00877	0.00228968	0.801308	1.30175	0.930381	0.292625	-0.131446	-0.198066	0.234555	0.184749	-0.632435	-1.4132	-1.28243	-0.958422	-1.52312	-1.94474	-1.5728	-0.251455	0.7416	0.592916	0.0598496
	elect 15	6.42798	7.77697	6.81801	5.46018	4.69479	2.16165	1.95638	3.38434	3.69433	4.30869	4.45703	2.45371	0.939298	0.895848	0.654949	1.18181	1.71952	1.23811	1.56908	3.00487	2.92326	0.638869	0.163344	0.19011	0.231292	-0.0770087	0.227673	0.491968	-0.154871	-1.21841	-1.58662	-1.43512	-0.658664	0.42536	0.804267	1.7219	1.69323	0.312985	0.442336	0.530717	-0.462907	-1.00804	-0.226492	0.0428985	-0.646569	-1.10655	-1.15735	-1.17273
	elect 16	6.72846	6.38399	5.20151	4.19904	2.60351	2.01506	3.88462	4.7884	3.71614	3.63497	4.36681	5.16549	6.25625	4.15238	1.16747	0.241671	0.50042	2.27698	3.14067	2.36079	1.42938	0.832287	1.62625	1.71261	0.521204	-0.942052	-0.736393	-0.0510998	-0.346907	-1.04606	-1.48978	-1.12039	-0.747002	-1.03089	-1.30036	-0.899057	-0.254688	-0.502209	0.638572	1.63076	1.15248	0.745269	0.95269	1.0589	0.214188	-0.377464	0.119625	0.344191
	elect 17	3.33927	3.11395	2.29818	1.78953	2.99075	4.31561	3.18871	1.76825	0.880751	-0.160511	-0.967299	-0.0938465	0.905196	1.32906	1.09077	0.636892	1.77488	3.66957	3.31631	1.47694	-0.145836	-1.03944	-0.6772	-0.0177393	0.530835	0.289951	-1.21514	-0.49868	2.04563	2.7399	1.43772	0.50867	-0.269957	-0.216781	1.23165	1.88217	0.306415	-0.481266	-0.0653822	-0.591365	-0.854133	-0.49602	0.254862	0.222012	-0.442205	-0.540876	-0.846037	-1.23258
	elect 18	2.52912	3.14334	3.8396	4.81496	4.54904	2.29033	2.28482	2.62595	2.16781	1.86203	1.60213	2.16915	1.91403	1.24442	1.67261	2.19202	1.7812	1.95441	2.40489	2.46162	1.29079	-0.113958	-0.224672	0.553815	0.648593	-0.134718	-0.97084	-0.630834	-0.271083	-1.35757	-2.61698	-2.046	-1.18667	-0.800706	0.144614	0.532991	-0.0531245	0.575018	0.673553	0.0418962	0.381352	0.129517	-0.288763	0.316077	0.365779	0.0522791	0.501003	0.822679
	elect 19	1.38464	2.91266	3.4509	2.86888	2.35647	2.53736	3.27119	2.77171	1.18335	0.676241	0.874672	0.961454	0.650397	0.326905	0.538057	0.685833	1.50858	2.2809	2.00066	2.4221	3.1753	2.04327	0.341334	-0.77994	-1.06861	-0.543242	0.332124	0.764623	0.749325	-0.140623	-1.21705	-0.786713	0.00546915	0.632438	0.680064	0.269433	0.245729	0.243524	-0.308055	-0.438161	0.148244	0.590662	0.0237191	-0.143922	-0.264616	-1.17244	-1.84242	-1.46793
	elect 20	2.52851	2.97767	3.27797	2.00464	0.661853	1.22521	1.61761	1.9687	3.09852	3.72787	3.79284	2.72208	1.49908	0.475806	-0.199165	0.347741	2.31205	3.44552	2.96524	1.94045	1.08554	0.765851	1.23156	1.22151	0.19225	0.0667818	1.1685	1.75941	0.981813	-0.891847	-1.90412	-0.840055	-0.596707	-0.545812	-0.241271	0.0480836	0.345549	0.360692	-0.105326	-0.167562	0.283043	1.06337	1.41203	-0.041974	-1.52025	-1.63294	-0.439589	-0.179872
	elect 21	0.839571	2.35356	3.31442	3.5658	2.88645	3.1436	2.82712	2.8036	3.10739	3.20842	3.15075	2.13355	1.44063	0.934764	0.877095	1.50911	2.21303	1.13999	0.685733	2.24371	2.35507	-0.0380407	-0.795528	-0.955785	-0.866192	-0.404368	0.427856	1.24785	1.35231	0.464439	-0.110448	0.0184857	0.768674	1.18161	0.243394	0.225762	0.743926	-0.784795	-1.50086	-0.967276	-0.182541	-0.935253	-1.86018	-0.499107	1.17709	1.71373	0.118084	-0.990493
	elect 22	2.93424	2.68257	2.56239	2.74344	1.79034	1.71785	1.84397	0.983442	0.835414	2.5797	2.69865	1.39064	1.51622	1.31123	0.39727	1.07614	1.98824	1.09517	0.462476	0.482082	0.599002	-1.60906	-2.12747	-1.93485	-0.381805	1.12663	1.67815	0.603365	0.33257	0.453527	-0.505495	-0.620479	0.162668	0.861179	-0.0651182	-0.456789	0.321302	-0.889096	-1.76142	-1.5553	-0.130287	0.643768	0.4132	0.404344	0.574907	0.348679	0.295026	1.00974
	elect 23	3.6121	3.8727	3.19954	3.22048	3.7932	5.04648	6.15576	5.53616	5.3108	6.48775	5.43571	3.53477	3.14247	2.52139	1.9139	3.18708	5.57816	6.77127	5.59229	3.12948	1.3366	0.0378269	-0.412428	0.0293155	1.54697	2.27515	1.23494	0.404945	0.785465	1.1086	0.0347405	-0.179938	0.331735	-0.172632	-0.817822	-0.330592	0.745589	0.847415	-1.17491	-1.08253	-0.286163	-0.115753	0.114299	0.173751	0.306174	-0.159776	-1.45913	-1.7182
	elect 24	2.53715	3.01545	3.75084	4.37506	3.80695	2.72895	2.76776	2.71519	1.88631	1.62371	2.52871	3.59683	4.25494	3.82837	2.65427	2.04199	2.12084	1.9322	1.67982	1.40869	1.39358	0.648629	0.0347991	0.0822046	0.00590837	-0.578919	-1.48918	-1.81362	-1.24262	-0.358809	0.0681278	0.352905	0.64633	0.978382	0.519356	0.210543	0.81642	0.663228	0.153031	0.24019	0.885256	1.14508	1.18238	1.16416	0.452962	-0.396063	-0.431462	-0.872576
	elect 25	1.07534	0.473416	0.169085	0.702352	1.09734	1.45742	2.57099	1.98061	0.739325	0.479335	0.598181	1.79363	3.83337	4.07495	2.08795	1.05406	1.60569	2.02368	1.94892	2.18042	2.25428	1.0731	0.812267	0.524786	0.144354	-0.379841	-1.59509	-2.37821	-1.89114	-1.38533	-0.78693	-0.218724	0.401397	0.759358	0.362155	0.370753	0.920358	1.1298	1.26324	0.478078	0.223055	0.323629	0.298652	0.214085	-0.00480308	-0.654302	-0.960502	-0.34207
	elect 26	3.81209	2.3464	1.93582	1.91473	1.45863	1.94806	2.2627	1.38767	0.30986	0.184867	-0.134092	0.397694	1.72681	3.25828	4.79824	5.63824	5.23772	4.36751	3.11941	2.53401	2.24375	1.29067	0.615365	-0.860942	-1.71215	-1.46193	-1.27584	-1.37551	-0.935995	-0.251538	0.0999984	0.072112	-0.155161	-0.43964	-1.02787	-1.38203	-1.12767	-0.15577	0.803276	0.710275	0.503332	0.666031	0.89958	1.03093	1.32036	0.486707	-0.417138	0.360106
	elect 27	3.61303	2.95193	3.47726	4.50185	4.75318	5.49742	5.69444	6.71701	7.52757	6.6316	5.89607	5.60434	4.89712	4.0573	2.80156	1.95655	2.09205	2.80517	3.0769	2.58463	1.01777	0.109984	-0.364314	-0.619184	-0.230981	1.25686	1.84442	0.667459	-0.0848651	0.0558438	0.41564	0.486589	1.20236	1.53426	0.49333	0.145005	0.544644	-0.0787533	-0.609793	-1.14077	-1.31523	-0.331928	0.468487	0.487695	0.194897	0.112774	-0.180605	-1.30441
	elect 28	2.39229	2.45139	2.02056	1.6666	2.10429	2.96907	3.4231	3.59937	3.95575	3.55399	3.16942	3.73799	4.4583	4.32143	2.87711	2.46694	3.64101	3.25256	1.87682	1.76588	1.07595	0.744351	1.77858	1.8067	1.22715	1.25349	0.653722	-0.350592	-0.788359	-0.824534	-0.181989	0.539978	0.529459	-0.363262	-0.912293	-0.636751	-0.303511	-0.316593	-0.251001	0.0138583	-0.545986	-1.19529	-1.62303	-2.08595	-1.68027	-0.314413	0.871613	0.92157
	elect 29	1.40504	2.39956	3.70052	4.76682	4.64967	3.63149	2.49822	2.2194	2.99205	3.95626	4.24126	3.6192	3.54523	2.98902	2.17161	1.45254	1.70885	2.77055	3.63428	3.49609	2.37078	1.63225	0.60415	-0.418493	-0.893738	-0.718462	-0.0371562	-0.429561	-1.0929	-0.450878	0.656357	1.23875	2.12978	1.39843	-0.343773	-0.623892	-0.747057	-1.65039	-1.8249	-0.487786	0.489744	0.211749	0.0530687	0.384621	0.435693	-0.142128	-0.508262	-0.23513
	elect 30	3.98369	3.51764	2.52347	2.09153	2.17296	1.75852	1.19364	1.58778	2.92672	3.61228	2.74532	2.22579	2.22026	2.25391	1.81049	2.11622	2.51657	2.22818	0.877257	-0.432356	-0.706381	0.266149	1.33099	1.82386	1.17994	-0.567972	-1.24671	-0.483774	-0.295691	0.518709	2.06438	1.83922	0.705274	-0.254067	0.0185635	0.0583378	-0.090487	0.202518	0.290612	0.290993	0.134266	-0.462613	-1.08602	-1.40066	-1.95492	-1.69083	-0.0454166	0.476399
	elect 31	2.57797	2.42204	3.02251	3.77476	3.63471	2.08331	0.79745	-0.113726	0.0124222	1.18504	1.90678	2.08252	2.35004	3.07694	3.42545	3.8692	4.46543	3.1424	1.23604	0.727517	1.33194	1.99271	1.41565	0.664203	-0.0256074	-0.974226	-1.04607	0.0786363	0.882133	0.765506	0.301477	0.418754	0.134283	-0.805595	-1.25934	-1.28123	-1.11358	-0.789558	-0.893252	-0.914742	0.15923	1.59152	1.52992	0.704754	0.396847	0.260666	-0.248089	-1.22343
	elect 32	2.77312	2.09865	2.87099	4.33555	4.45497	3.35011	2.0852	0.985036	0.237739	0.161326	1.47659	3.05414	3.40934	3.85749	4.14231	3.7116	3.72043	3.76176	3.23427	2.60192	1.49814	0.500856	-0.314485	-0.380463	0.699905	0.907358	0.47273	0.475012	0.578516	0.488991	0.42076	-0.0108003	-1.48214	-2.36495	-1.99373	-1.08696	-0.438676	-0.240782	-0.184948	-0.149058	1.09801	1.97441	1.28525	0.26386	0.118242	0.49681	0.391635	-1.0341
	elect 33	4.93389	6.01562	6.28595	6.23095	4.37164	2.64906	3.72432	5.40136	6.02574	5.4302	3.79284	2.39863	1.93589	2.90622	2.90324	2.65062	2.35678	2.57814	3.85885	3.96043	2.71289	0.238299	-0.963565	-1.0516	-0.598243	-0.471643	-0.415942	-1.49767	-1.9259	-0.911918	-0.0905704	-0.235937	-0.127258	0.203202	0.445833	0.483261	0.678785	1.6231	1.81051	0.692325	0.139855	-0.221768	-0.156582	0.651952	1.07956	0.173051	-1.15716	-1.19747
	elect 34	2.72452	3.16692	4.09649	4.29829	3.12157	1.01716	0.73817	1.12417	1.9018	2.42837	3.06898	3.0067	2.04766	2.42555	2.78837	1.8223	0.965951	1.8642	3.01329	2.58412	0.906537	-0.468249	-0.51646	-0.439012	0.255128	0.519006	-0.784633	-1.98487	-1.6597	-0.940579	-0.0502707	0.148258	0.172246	0.947771	1.94264	1.77267	1.05812	1.07519	0.864704	0.158674	-0.50944	-0.158337	0.448339	-0.236555	-1.39942	-1.60557	-1.0694	-0.303941
	elect 35	1.73242	2.09507	2.01177	1.28514	0.27989	0.904997	2.40197	1.1549	-1.39423	-2.18666	-1.2006	0.0293186	1.14119	3.02401	3.69311	3.09031	1.46294	1.2846	1.80342	0.899371	0.0726074	0.632898	1.22562	0.732322	0.565	0.93893	0.617944	-0.915758	-1.73489	-1.94672	-1.00374	-0.609571	-0.800801	0.0991623	1.8259	2.04783	0.99552	0.322892	0.50834	-0.121128	-0.583828	-0.405585	0.00249243	-0.397778	-1.21231	-1.37071	-1.05482	-0.0190337
	elect 36	0.860338	0.135877	-0.507569	-0.258663	1.19425	1.87312	0.905381	-0.0109723	-0.405074	-0.444561	-0.240827	1.27017	3.05686	3.48262	3.63651	3.7386	2.57448	1.29619	1.17219	1.14603	1.32098	2.03279	1.95509	1.36073	0.942448	0.457277	-0.0808341	-0.444321	-0.445303	-0.793513	-0.264692	0.0492809	-0.669771	-0.880642	-0.806135	-0.783863	0.00901457	1.21418	1.26084	0.939692	0.233376	-0.164428	0.281658	0.07391	-0.974318	-1.68975	-1.43565	-0.684865
	elect 37	2.62248	2.55366	2.50865	3.23304	4.0368	4.1854	4.27873	3.36606	1.06168	-0.395446	0.488637	2.0877	3.62957	4.31831	4.44377	4.25007	3.86705	1.89774	0.334753	1.19666	1.87755	0.294825	-0.171149	-0.0842261	-0.342945	-0.0962979	0.452538	1.29706	1.37215	1.14679	1.45585	1.34181	0.549027	0.0743062	-0.56382	-1.09914	-1.61157	-0.84238	0.33657	0.744262	0.565785	-0.0550365	0.371048	0.0670137	-0.267531	-0.69434	-1.48291	-1.41545
	elect 38	-0.649292	0.043193	0.973664	1.85508	2.13687	3.004	3.49253	2.534	1.83355	1.68337	2.28584	3.47978	3.03611	2.11019	2.23523	2.61565	2.16478	1.37378	1.52711	2.54211	2.69089	1.05748	0.580353	0.344266	-0.109641	-0.16244	0.205117	1.07882	1.20881	1.16132	1.05422	1.12388	0.340998	-0.229007	-0.0521521	-0.497781	-1.54547	-2.08076	-1.71359	-0.669479	-0.354973	-0.10744	0.203305	-0.643671	-1.0835	-0.776493	-0.864771	-0.0090491
	elect 39	3.72876	3.39507	1.72381	2.53052	4.32641	4.70307	3.11012	2.30736	2.33855	2.53935	2.00826	0.864048	-0.291288	-0.357872	0.561027	1.15077	1.73039	3.28681	3.70628	1.85741	0.631724	0.507432	0.0684232	-0.110185	-0.928142	-2.13032	-1.50706	-0.336018	-0.475356	-1.13171	-2.29642	-1.71022	0.174903	0.819955	0.96084	0.578643	0.368241	0.922512	0.643012	1.03446	1.12169	1.17602	1.36112	0.958048	-0.0678368	-0.916703	-0.173907	0.0301646
	elect 40	0.339262	0.253978	0.989999	1.15877	0.639971	0.681908	1.27492	0.953387	1.12215	2.16802	2.30532	1.35081	0.186865	0.26452	0.612673	1.09271	1.58998	1.29389	1.69588	1.66517	0.277561	-1.25453	-1.3	-0.837606	-1.26601	-1.64707	-1.26553	-0.860253	-0.3533	-0.526286	-0.513157	0.929285	1.95328	1.67213	0.831248	-0.594021	-0.808994	0.000716196	0.277948	0.00398422	0.22508	0.164072	-0.27832	0.156248	1.84423	1.98757	0.52663	-0.11704
	elect 41	2.39294	3.21339	2.60463	1.34861	1.25288	2.6418	3.11675	3.70494	3.71122	3.10513	2.40039	1.90375	1.1058	0.967257	2.30121	4.02587	4.8408	4.52628	4.79563	4.2871	2.50432	0.511498	-0.319704	-0.46551	-0.393941	-0.48117	-1.05768	-1.52777	-0.824976	0.66357	0.756107	0.0035997	-0.529233	-0.581839	-0.47748	0.0512784	0.776019	1.6932	1.28585	0.370144	0.719922	1.03741	0.79555	0.628158	0.263591	-0.272928	-1.44719	-1.97898
	elect 42	2.76599	2.37199	1.13511	1.05703	2.94194	6.12424	7.56292	6.35069	4.05144	2.90828	1.05486	0.130697	0.295	0.906188	2.67544	3.47215	3.23323	2.53029	2.65529	2.6102	2.09882	0.807854	-0.0387693	-1.29173	-2.08347	-1.80119	-0.863389	-0.147861	0.431504	1.43315	1.34499	0.729375	0.699625	0.261726	0.33941	1.3974	0.769844	-0.926676	-0.95033	-0.565364	-0.407116	-0.673145	-1.14022	-0.873245	-0.096373	0.750233	0.770851	-0.0113598
	elect 43	3.47335	2.21462	1.61205	2.23484	3.61254	5.43832	6.55832	6.75684	5.77179	4.81927	4.20824	3.33815	1.67992	0.0111561	-0.205958	0.202931	1.17371	1.96208	1.49095	0.624394	0.237693	0.516215	0.283915	0.387622	0.715945	0.35979	0.0307908	-0.942571	-1.44269	-0.701495	0.304767	0.412532	0.138408	-0.631593	-1.6409	-1.82322	-0.629827	1.03165	0.451018	-0.0750246	0.266528	0.795325	1.95722	2.41028	1.3378	0.0781632	-0.705717	-0.805256
	elect 44	4.48865	3.82832	2.86148	3.08632	3.25745	2.68618	2.14796	2.10734	2.47532	2.23191	2.61104	3.53905	2.89816	2.09684	1.64577	1.95707	2.54015	2.28546	1.4265	1.21231	1.81035	0.774877	-0.960047	-0.493518	1.26267	1.68897	1.06392	0.509746	-0.423011	-1.23809	-0.372017	0.814707	1.60284	1.40948	0.239974	-0.805501	-0.650453	0.71571	0.514992	-0.265579	-0.268884	-0.235824	-0.0343164	-0.085822	-0.342878	-0.794485	-1.64438	-1.91482
	elect 45	3.42453	3.94372	3.81862	3.79221	2.6132	0.880253	9.8404e-05	0.210925	0.305023	0.418859	1.4196	2.85898	4.06104	4.83788	3.38014	1.63649	2.19583	2.22769	1.5897	1.38705	1.03711	-0.397019	-1.13231	-1.74138	-2.13431	-0.930371	0.789129	0.88446	0.443687	-0.0399176	-1.31732	-0.784102	0.289832	-0.131705	-0.43724	0.651495	1.20675	1.24371	1.83706	1.90393	0.290113	-0.548898	-0.220291	0.487079	0.525933	-0.291283	-1.01207	-0.928784
	elect 46	3.98054	2.05549	0.463514	0.0713919	0.519061	0.619945	0.41127	0.89894	1.31835	1.09514	0.703905	-0.0116247	0.416426	1.30203	2.1545	2.13345	1.62297	1.34041	1.40763	2.52445	3.21891	1.72724	0.978834	1.09353	0.928113	0.5091	0.256799	-0.0459057	0.119799	0.0404002	0.098928	-0.0944976	-0.305272	-0.704596	-1.21184	-0.763159	0.0168215	0.195599	-1.13399	-1.84398	-1.40139	-0.874238	-0.578489	0.442572	0.279367	-0.26437	-0.221336	-0.823097
	elect 47	0.95414	1.44174	1.95722	2.43442	3.01622	3.72115	4.08399	3.65076	2.4778	1.72786	2.16914	2.51472	1.66078	0.625622	0.0894942	0.25847	0.486791	0.449926	0.203756	0.139768	-0.350459	-1.09822	-0.207854	0.745333	0.309094	-0.227649	0.228534	0.912407	1.23457	1.55599	2.55273	1.76424	0.368798	0.259855	0.378764	-0.0405666	0.146475	0.551777	0.496343	-0.491559	-1.52872	-1.26445	-1.12728	-1.55895	-1.42388	-1.07091	-0.401441	0.044507
	elect 48	2.10682	1.31029	1.59209	1.70487	1.83532	3.12619	3.23839	2.75281	2.27823	1.24061	1.14952	1.53546	0.11302	0.0590192	0.959273	1.55806	1.83946	3.02165	4.21719	3.91614	2.31472	0.739325	0.711207	0.680864	-0.147937	-0.115084	0.90536	1.28174	0.572742	-0.0302068	-0.488501	-0.678674	-0.359825	-0.155688	-0.350414	-0.426406	-0.661623	-1.73879	-1.5022	0.44216	1.56448	1.80373	0.913135	-0.73736	-0.785295	-0.0498032	-0.246206	-0.586082
	elect 49	8.73175	8.63465	8.14674	7.58965	6.53474	5.74803	6.15958	5.75558	4.83646	5.01541	4.95439	3.88439	3.04071	2.91753	2.67722	2.34628	2.51287	3.19224	3.85597	3.73967	2.49034	1.10891	0.217668	-0.303054	-0.72558	-0.298909	-0.0985843	-0.497972	-0.143016	0.0200383	-0.978588	-0.722291	0.839145	1.26234	0.086434	-0.345335	0.171477	-0.315011	-1.47764	-1.42475	-1.01453	-0.624644	-0.0117141	0.482351	0.0191176	-0.715984	-0.857626	-0.259708
	elect 50	8.63527	6.22921	5.48193	6.12077	6.26737	5.28541	5.32308	6.25722	6.12666	6.61541	7.06336	5.86391	4.68022	3.74389	3.66504	4.85254	5.42702	4.82567	4.60132	4.52788	3.14454	0.955431	-0.881544	-1.50769	-0.881084	-0.725713	-0.909858	-0.67274	0.158158	0.820127	0.330795	-0.303684	0.209631	1.19765	1.63184	1.35186	0.624453	0.461773	-0.459107	-1.5478	-1.1249	-0.497239	-0.400322	-0.466193	-0.278706	0.246922	0.306822	-0.356194
	elect 51	3.50539	3.85131	3.34866	3.09154	2.75954	2.70542	3.55501	5.20215	5.113	3.41855	2.11968	1.86598	1.84716	2.59577	4.526	5.68978	5.27773	4.22165	3.07313	2.29407	2.35792	2.26662	1.09179	0.0781901	-0.218947	-0.687611	-1.42027	-1.62548	-1.08666	0.534842	0.573908	-0.652808	-0.365815	0.050971	-0.0389569	-0.331454	0.341736	0.453261	-0.118523	-0.655771	-1.74515	-1.70427	-0.474812	0.321123	0.812637	0.848882	0.0508858	-0.0210804
	elect 52	8.1669	8.64888	5.93224	4.05991	3.96437	4.72312	4.81315	4.04993	3.80701	5.68662	7.69172	7.04273	5.27596	5.2863	6.08095	7.00096	6.62841	6.37598	6.69283	5.41703	2.64321	0.874857	-0.0996325	-0.172525	0.353839	-0.363479	-0.0355218	1.22934	1.33525	0.276486	0.20479	0.98923	0.159256	-1.29001	-1.55403	-0.730218	0.0260881	0.455546	-0.602469	-1.87206	-2.05098	-1.05564	0.389485	0.561698	-0.143699	-0.65651	-0.583236	0.140552
	elect 53	4.10311	5.20574	4.19736	3.29693	3.90138	4.19034	3.81611	3.77326	3.09494	2.80212	3.60376	3.90959	3.66105	2.84228	2.22634	2.33188	2.46178	2.75761	3.06168	2.65922	1.72375	1.08134	0.622173	0.735111	1.77911	1.79859	1.08589	0.213018	-0.464738	-0.879079	-0.487881	0.157065	0.323862	-0.235966	-1.39398	-2.0273	-1.80875	-1.09227	-0.222019	-1.04402	-1.23288	-0.384729	0.004143	-0.432366	-0.225221	0.26015	0.669316	0.512887
	elect 54	3.22902	4.01444	4.00804	3.1475	2.59212	2.76437	2.05385	2.63745	4.50043	5.7843	6.49961	6.02332	5.76953	5.85417	5.97747	5.92535	5.56378	3.94398	2.14553	1.57034	1.1988	0.598938	0.328172	-0.109615	-0.568197	-0.733363	-0.506947	-0.439704	-0.485531	-0.719831	-1.69808	-2.21575	-1.12895	-0.599345	-1.08565	-0.655952	0.796588	0.893986	-0.667509	-0.502612	0.881534	1.26939	1.27866	1.5314	1.29885	1.1424	1.0538	0.807269
	elect 55	3.41927	3.59011	2.54146	1.60612	2.48552	4.9222	5.80939	4.88772	3.19392	2.27281	2.01478	1.88584	1.77568	1.88082	2.03424	2.35992	2.8838	3.56072	3.4425	2.06474	1.1133	0.989721	0.766508	0.201601	-0.357674	-0.882069	-0.963215	-0.731907	-0.942218	-0.472777	0.230132	-0.182875	-0.79547	-1.20009	-1.81227	-1.84531	-0.998885	-0.547142	-0.544343	0.414992	0.866656	0.65792	1.15995	1.48305	1.18707	-0.136478	-0.562326	0.745503
	elect 56	4.79494	4.60086	4.33443	4.80033	5.34033	3.90811	3.08036	3.91261	4.50013	4.01167	2.8388	2.6531	1.98764	1.5575	2.85065	4.20562	4.0979	2.70018	1.08141	0.464853	0.44639	-0.0185838	-0.330747	-0.562421	-0.482522	-1.04998	-1.75591	-0.576364	0.856931	0.85217	-0.61234	-1.21041	-1.43116	-1.46207	-0.520221	0.566186	0.369568	-0.0325672	0.394002	0.0839632	-0.501668	-0.719942	-0.133756	0.351725	0.773514	1.50438	2.75178	1.9316
	elect 57	2.2541	2.70106	2.1895	2.13977	3.16395	3.34944	2.11226	2.26542	4.60065	5.90849	5.82282	6.01413	5.18417	4.19418	4.94828	6.55617	7.51912	7.34197	6.50766	5.43096	3.43943	0.0113925	-1.12053	-1.07308	-1.09128	-0.411669	0.99369	1.75985	0.729079	-0.0357954	-0.539921	-1.87917	-1.23616	0.251489	0.75112	0.717323	-0.120347	-0.525178	-0.145039	-0.039131	0.460949	0.544222	0.293741	-0.10228	-0.865172	-0.679463	0.0573452	-0.116854
	elect 58	5.03029	4.98452	4.5183	4.4518	4.02667	3.44677	3.78915	3.5292	3.69268	4.05611	4.18843	4.55173	3.8457	2.22087	2.23923	3.49396	4.76543	4.34262	3.60158	3.14202	2.83683	2.14433	1.06622	0.609042	0.267585	0.00548722	-0.0296445	0.10277	0.263445	-0.431986	-0.518998	0.0581689	0.30982	0.132738	-0.795658	-1.33979	-0.594768	-0.232041	-1.21744	-1.28478	-1.37392	-0.407231	1.02706	0.126924	-1.25866	-0.645397	0.195018	-0.479511
	elect 59	4.12337	5.16367	5.6124	6.25694	6.2856	5.60651	4.49618	3.2753	3.47768	4.2437	4.56159	4.43134	4.05453	3.72829	5.18398	6.17525	5.90384	5.68851	6.01514	5.79465	3.27326	0.156963	-0.371094	0.162659	0.480472	0.169367	-0.395133	-0.383358	-0.0426407	-0.709326	-1.43448	-0.837138	-0.546375	-0.754512	-0.866393	-0.279695	0.583298	1.4317	1.3095	0.871726	0.512446	0.884897	1.22949	-0.584077	-1.76822	-1.14423	-0.141588	0.0250878
	elect 60	8.01487	7.32754	5.17679	3.91741	3.07384	3.54367	4.67753	6.09911	7.0969	7.32654	6.34241	4.82904	4.95013	6.12556	5.8428	4.63865	3.54163	2.45991	2.98694	3.29211	2.14864	0.398497	-0.712803	-1.04164	0.184621	1.36788	1.0959	0.59134	0.626271	0.806783	0.872091	0.519797	-0.626118	-2.08628	-2.46339	-1.84324	-0.349436	0.602393	0.252773	-0.178457	-0.737683	-0.790658	0.206008	0.643348	0.47603	0.231582	-0.17386	-0.500569
	elect 61	3.73393	5.22113	5.3616	4.09216	2.60258	1.19187	1.57663	3.39923	4.01992	3.2021	2.27026	2.21513	2.84237	4.11422	5.73655	6.13077	5.02014	4.5138	4.7411	4.17001	3.17344	2.00584	1.2907	0.711113	-0.290989	-0.0166059	0.703612	0.511669	0.209417	-0.529438	-0.755556	0.0122317	0.63144	0.76312	0.366396	-0.130866	-0.552647	-1.16439	-1.47261	-0.457485	0.281863	-0.340368	-0.499476	-0.811443	-1.20568	-1.15727	-1.13056	-0.651092
	elect 62	6.68032	5.05564	3.25421	3.6131	5.98474	6.89636	5.43072	4.24383	4.74806	5.57197	6.10494	6.15786	5.33796	4.47193	3.41052	1.95695	2.08617	2.83186	2.10107	0.487952	0.0979971	0.056158	0.0332314	-0.498993	-1.20397	-1.72383	-1.78903	-1.36162	0.312438	1.99673	1.02272	0.129392	0.226045	0.529921	0.389646	0.0931594	-0.516772	-1.12797	-1.78916	-1.08502	0.283277	0.542414	0.402365	0.0452728	-0.21516	0.131796	0.482382	1.48071
	elect 63	7.73634	7.07848	7.56902	8.56212	8.79314	8.1776	6.29145	4.87404	4.31743	4.00067	4.55285	6.04908	6.85845	5.8449	7.014	8.1877	5.96394	3.03782	2.21307	1.52809	1.25928	0.550046	-0.333087	-0.786655	-0.879868	-0.435494	0.153162	0.375273	0.0942106	-0.264991	-1.3378	-0.993509	0.636728	2.11368	2.47737	1.74377	0.503137	-0.365061	-0.833129	-1.18296	-1.40838	-1.30583	-0.824843	-0.358715	-0.397759	0.170553	0.75777	0.716224
	elect 64	2.84766	3.60194	4.06247	3.03587	2.21728	2.65783	2.45478	2.43802	3.13351	3.74389	3.90584	4.44902	5.28286	4.95375	3.05825	1.47645	1.59011	3.072	4.69361	4.51412	2.52846	0.191022	-0.683025	-0.00519536	0.271361	-0.381129	-0.87331	-0.928709	-1.00113	-1.22383	-0.626721	-0.103037	-0.659429	-0.492692	-0.413353	-0.540069	-0.542564	0.397423	1.93142	1.72209	0.982087	-0.162175	-1.51421	-1.55249	-0.333853	0.848084	0.818998	0.766273
	elect 65	2.84704	3.1363	2.70306	1.81245	0.954618	0.914566	1.36301	2.01023	2.28979	1.83964	1.8273	2.64986	2.87402	2.58649	2.13009	1.89096	2.12364	2.30027	2.45588	2.94906	2.5556	1.85618	1.47119	1.02369	1.45083	1.1001	0.023679	-0.5335	-0.857195	-1.5324	-1.23578	-0.475606	0.184948	0.465951	-0.108476	-1.12554	-1.153	-0.916286	-1.06944	-0.435688	0.0311682	-0.067664	-0.473943	-0.898213	-0.526356	0.193745	0.626932	0.697125
	elect 66	6.9535	6.50339	5.8396	6.91973	8.55674	8.55024	8.11033	6.871	6.04019	5.89902	6.27133	7.16294	6.68951	5.3295	4.82026	6.38849	7.17721	6.13167	4.73535	3.72343	1.71253	-0.0493355	0.250239	1.24657	1.82691	0.948841	0.284361	0.835316	1.36491	2.16945	1.02185	-0.108278	-0.695222	-0.211324	-0.148502	-0.60911	-1.11196	-1.18787	-0.872487	-1.99772	-0.724491	-0.135205	-0.800803	-0.933556	-0.130605	-0.158127	0.0856898	-0.305183
	elect 67	3.89387	5.22326	5.05913	3.78664	2.74348	2.99507	3.33815	2.86236	2.39145	1.81983	2.32831	3.19974	3.36414	2.72545	2.76785	3.64367	4.66178	5.69129	6.17283	5.41603	3.96153	1.15484	0.086157	0.611289	0.704109	0.200488	-0.24258	-0.704083	-0.840685	-0.172056	0.305736	0.0447274	0.285892	0.883773	1.05001	0.0332318	-0.855685	-1.18327	-1.50813	-0.635505	0.0757184	0.160695	-0.363917	-0.372627	-0.230925	0.186635	-0.0807263	-0.539817
Late accumulation - Unseen	elect 1	4.4267	4.03803	5.43504	6.68292	6.05828	3.8168	3.94467	5.36349	5.21648	4.37774	4.8333	6.00416	6.7145	4.96541	3.91624	3.91604	3.56799	4.40987	4.42023	1.48264	-0.572582	-0.275428	0.119998	-0.7484	-0.973679	-0.595279	-1.39808	-2.50239	-1.19168	0.580877	1.53849	1.3048	1.31418	1.47927	1.26594	0.827303	0.267109	-0.423507	0.314101	0.357331	-0.128475	-0.575225	-0.541337	-0.724564	-0.539868	-0.0540837	-0.261253	-0.157929
	elect 2	2.50492	2.43747	2.66343	3.79645	4.67253	3.28104	2.80774	2.98017	2.74089	2.22978	1.77404	1.2702	1.54493	2.22429	3.37364	4.71695	4.3377	2.2927	0.109173	-0.762132	-0.325701	0.474687	0.734708	0.657821	0.681527	1.11796	0.845212	-0.237114	-1.13063	-0.194335	1.33872	1.09832	0.301089	0.567325	1.16593	1.13952	1.09076	0.413371	-1.397	-1.87001	-0.965741	-0.668034	-1.13879	-1.77766	-1.49894	-0.370986	0.540243	0.884534
	elect 3	1.5692	0.747795	1.40414	2.56431	2.69668	1.83984	2.5342	3.38509	3.15933	2.59997	2.50633	2.61592	3.19951	2.14285	1.78826	2.14192	2.34587	2.4465	3.05133	3.88598	3.22474	1.09007	0.74868	0.851936	0.0526997	-0.627995	-0.135398	-0.270599	-0.799587	-0.596777	0.48157	0.354057	-0.449409	-0.323307	0.827856	0.768118	-0.259267	-0.520173	0.504471	-0.0361689	-2.11109	-2.34834	-0.928078	-0.187514	-0.126745	0.343316	0.848628	0.347254
	elect 4	2.46579	1.15376	0.605099	1.5163	2.80095	4.45389	5.00234	5.0572	5.01285	3.59409	2.08382	4.24283	5.55793	4.50016	3.21372	4.21748	4.45698	5.40653	4.98149	3.71052	1.69444	-0.380268	-1.50538	-0.184543	1.10199	0.333397	-0.651458	-0.563056	-0.328915	1.80357	1.51451	1.25051	0.837777	-0.0999645	-1.11773	-2.03694	-1.74231	0.743914	0.118654	-0.318801	-0.121497	0.772667	1.0696	-0.271501	-0.671536	-0.5551	-1.28843	-0.1291
	elect 5	3.65646	5.3105	4.91871	3.44676	2.74949	2.25516	1.96937	1.04404	0.894764	1.54331	2.34132	3.56368	3.04375	0.745371	1.90724	3.39278	4.79975	3.53602	-0.22382	-1.79817	-1.05121	-0.703151	-0.828885	-0.294069	-0.244966	-0.494825	0.0224157	0.829002	0.383513	-0.863295	-1.79344	-0.887021	0.259616	-0.227261	-1.30249	-0.381195	1.74677	1.28501	-1.55917	-1.03234	0.610306	1.78074	1.19977	0.711505	1.00903	-0.220669	-0.798406	0.459985
	elect 6	4.84278	1.96321	-0.203773	-1.36725	-0.978057	0.767431	3.78206	4.93559	5.55369	6.1769	5.01963	2.31789	1.33231	2.09747	2.07697	2.28651	2.43568	2.38289	3.77809	3.37024	1.3368	-0.20624	0.608126	1.84745	0.360644	-0.826417	-0.809529	-0.177971	0.247092	1.0137	-0.114633	-1.09365	0.0460631	0.366166	-0.166706	-0.204471	0.123276	-0.531025	-1.43574	-1.83262	-2.46893	-0.801745	1.14335	1.33639	0.157008	-0.654607	-0.360019	0.880763
	elect 7	0.276167	0.350301	0.086435	-0.211065	0.153501	1.29444	1.99573	2.07808	0.971248	0.0663853	0.232818	0.425639	0.545753	0.235619	-0.17552	0.190676	0.648053	0.920873	2.15425	2.28915	0.72403	-1.53284	-1.8225	-0.472509	-0.100868	-0.597756	0.128772	2.20744	2.11096	1.04188	0.606398	-0.28538	-0.230148	-0.253016	-0.859781	-0.0280462	0.673142	0.383918	-0.711378	-1.20136	-1.11596	-0.427602	-0.00141665	0.693754	1.34798	0.536109	-1.216	-1.09851
	elect 8	0.622512	0.119237	0.543083	0.530972	0.115594	0.622956	1.43726	2.36203	1.97916	1.49153	2.2978	2.72704	2.74589	2.03815	1.43415	0.733947	0.0484869	0.245133	1.05561	1.37865	1.47948	0.751818	0.239857	0.297596	0.359627	-0.241252	-0.711188	-0.0562396	0.923638	1.62968	2.56388	1.84383	0.631138	0.123498	0.472146	0.769492	-0.204914	-1.02519	-1.21735	-1.42965	-0.835561	-0.0912041	-0.264905	-0.748251	-0.814242	-0.707146	-0.907844	-1.15748
	elect 9	-0.133342	-1.39452	-1.28129	-0.34278	-0.157595	-0.00508167	0.0481654	-0.679472	-1.05285	-1.24237	-1.8206	-2.40287	-2.37195	-1.20247	0.366251	1.56487	2.46447	2.87528	2.4409	1.28668	0.677815	0.843804	1.52752	1.98642	1.7174	0.819422	0.314278	-0.160852	-1.0488	-1.13215	-1.12134	-1.75732	-1.61474	-0.525062	0.00425534	0.209144	0.381409	0.993459	1.53629	0.892463	0.0168111	-0.406035	-0.516864	-1.09856	-1.23529	-0.742109	-0.337552	-0.166154
	elect 10	1.21213	0.221568	-1.26305	-0.960527	0.878417	2.49041	2.56469	2.51917	2.18688	1.77497	0.9737	0.0874837	0.211065	1.19417	1.21892	0.393158	0.621151	0.778684	0.131634	-0.194635	0.472063	0.155511	-0.828935	-2.18632	-2.50815	-1.74489	-1.15754	-0.793833	-0.619765	-0.0470494	0.172082	-0.1428	-0.118901	0.392656	0.93499	1.29147	0.81136	0.362788	0.536012	0.226737	0.385917	0.39441	-0.266886	-0.695877	-0.339312	0.496328	1.5049	1.6454
	elect 11	2.38236	2.25806	1.54704	0.644497	0.433275	0.512416	1.47964	3.49989	3.9994	1.79795	1.23432	1.96666	3.14014	4.72515	4.64195	4.22404	3.96554	3.10206	1.82486	0.956493	0.894387	0.308302	-0.770238	-0.858944	-0.238929	0.137506	0.499215	0.604521	0.350169	-0.650984	-1.13288	-0.624682	0.516534	0.943091	0.961232	1.4055	2.18937	2.3691	0.973003	-0.898822	-1.78564	-1.45159	-0.22545	0.0340685	-0.623113	-0.884675	-0.581596	-0.69674
	elect 12	-0.501099	-0.955918	0.0424606	1.05818	0.73855	1.37198	3.49368	3.83941	2.02758	1.20824	2.22697	1.98519	0.339517	-0.999088	-0.637706	0.325408	0.944995	1.10506	1.07374	0.438393	-0.411681	-1.6508	-1.36701	-1.63291	-1.05403	0.347157	1.67528	1.89071	1.12339	0.686609	-0.776377	-1.71465	-0.8459	0.955221	1.23299	0.798781	0.527025	-0.0286704	-0.402881	-0.13363	0.0528236	-0.0468486	-0.368994	0.734733	1.60451	0.215262	-0.208407	0.171177
	elect 13	4.17685	2.63025	1.3146	0.5513	0.928567	0.403256	-0.626205	-1.06779	-0.318485	1.05395	2.19584	1.7765	0.587216	0.931361	1.48095	1.28609	1.35218	2.33531	3.14701	1.47864	-0.713716	-0.848152	-0.333368	-0.912019	-1.37638	-1.77663	-2.14791	-1.26791	0.847244	1.55666	0.71068	0.662812	0.31542	0.56706	1.52941	1.39729	0.0647101	-0.403194	0.526513	1.15796	1.28039	0.944873	0.206067	-0.985263	-1.09365	-0.371718	0.151373	-0.0156503
	elect 14	0.902174	-0.279111	-0.41567	0.462984	2.10074	3.46076	3.7319	3.58435	2.86615	2.3028	2.0734	1.41837	0.44872	0.144856	1.32294	2.65667	3.4455	3.5834	2.90119	1.39316	0.999274	0.489193	-0.748963	-1.28744	-0.573107	-0.587538	-0.214326	1.05598	1.67966	1.19239	0.276779	-0.863545	-1.50179	-0.645242	0.972572	1.04033	-0.270009	-0.794181	-0.229989	1.16082	2.17755	1.66343	0.246326	-0.869917	-0.53777	-0.297487	-0.870047	-0.987482
	elect 15	0.599888	0.282237	1.59797	2.87073	3.04599	2.01475	0.772457	0.281689	0.86665	1.64263	2.27767	2.17266	2.34519	2.72294	2.37645	1.22551	1.94429	3.63164	4.69332	4.14834	2.89589	1.81817	-0.226913	-1.62257	-1.12071	0.486527	0.892624	0.219698	-0.271481	-1.25198	-1.42876	-0.217196	0.51434	0.932361	1.16676	-0.00251863	-0.915495	-0.24928	0.0392345	-0.257537	0.130818	1.00404	-0.358717	-1.50343	-0.936865	-0.596294	0.0783181	0.286638
	elect 16	2.94094	3.26603	3.27813	2.93391	2.48851	1.27639	1.23574	1.61985	2.40299	2.54921	1.7319	0.465126	0.262377	1.17422	0.707019	0.103208	1.30145	2.85045	4.37033	4.18594	3.30045	1.62132	-0.502841	-1.38792	-1.57204	-0.671152	-0.422461	-1.00404	-0.880174	-0.239703	0.0167422	-0.368223	0.176262	0.942357	0.555988	0.214386	-0.498869	-1.55273	-0.604344	0.613922	0.199758	-0.268269	-0.244793	-0.423103	-0.376966	0.399588	1.30853	0.800691
	elect 17	1.6877	0.846573	0.355145	1.23875	0.976318	-1.02721	-1.08791	0.274881	1.56322	2.19771	2.00319	2.51346	2.89955	1.86582	1.34282	0.937481	0.883489	1.30778	2.39648	2.093	0.967732	0.414577	0.0388125	-0.448677	-0.839006	-1.61034	-1.98501	-0.785505	1.25679	1.34626	0.563578	1.41251	1.91186	1.82127	1.08989	-0.317764	-0.373222	0.10194	-0.343456	-0.487654	0.40817	0.0504847	-1.06572	-1.11679	-0.466313	0.362239	0.531933	-0.451411
	elect 18	0.455993	1.43655	0.949623	0.294779	0.113378	-0.900016	-1.74715	-0.403856	1.76981	2.09426	2.67353	4.02902	3.43932	1.05224	1.99201	4.1503	6.85323	7.94402	5.57809	2.79211	1.8456	0.827071	0.677582	0.951121	0.120294	-0.520675	-0.302381	-0.170528	-1.46822	-1.51305	-0.0588829	0.428009	-0.0260066	-0.528165	-0.551938	-1.07842	-1.07714	-0.434369	1.0776	1.51161	0.973145	0.131955	-0.903149	-1.83147	-1.60257	0.533752	1.76967	0.850523
	elect 19	0.0417325	0.20645	0.0519914	0.430194	1.76438	1.43619	-0.0892355	0.175436	1.48229	2.07007	2.00007	1.14678	0.506064	1.30929	2.03922	2.00006	1.8975	1.88477	0.773259	-0.975695	-1.52441	-0.28349	1.33089	2.14994	1.8882	1.17945	0.056814	-0.606764	-0.655438	-0.45131	-0.00348955	0.694004	0.777457	0.209735	-0.367092	-0.80888	-0.943835	-0.0674117	1.51336	1.18435	-0.640754	-1.54976	-1.03532	-0.572954	-0.0830111	0.471741	0.377752	0.010208
	elect 20	0.8919	0.0915659	0.265137	1.41888	2.35975	1.2687	-0.0924164	-0.300592	-0.37412	1.16988	3.22167	2.64147	1.64745	1.83899	1.96273	2.127	3.21939	2.87883	0.416953	-1.09203	-0.79895	-0.432758	0.223137	0.997959	1.1622	1.43409	0.679894	-0.705981	-1.39186	-0.690686	0.135021	-0.272026	-0.577806	-0.0387933	0.757782	0.680048	-0.846644	-2.12865	-1.10395	0.206107	0.22863	-0.210266	-0.666781	-1.32769	-0.801448	0.978202	2.20659	1.63105
	elect 21	0.861682	0.887479	0.109315	0.189849	0.0658922	0.196845	-0.288543	-0.340984	1.00711	1.53962	1.31548	0.910449	0.878326	1.753	2.56903	2.19178	2.02603	2.05149	0.614656	-1.04988	-1.69937	-1.45185	-1.48032	-1.21905	-0.457877	0.427784	0.200379	-0.59782	-1.39936	-1.8392	0.137704	0.966419	0.69587	0.714828	0.256335	0.189961	0.526822	0.892875	1.49601	1.73309	1.48728	0.986619	0.488922	0.442286	-0.0726965	-1.02928	-0.645038	-0.406539
	elect 22	2.03495	2.47687	0.877395	0.0744557	-0.684258	-0.451263	-0.970803	-0.646048	0.868833	1.96568	2.15998	1.93225	0.560866	-0.206163	0.393282	0.416626	0.284726	0.800067	1.54148	1.49425	0.296589	-2.156	-1.58207	0.112191	0.324136	-0.174443	-0.0272134	-0.372703	-1.39734	-1.16163	0.169353	1.25945	1.40153	1.25975	1.21536	0.953537	0.618719	0.447083	0.975182	1.20586	1.2027	0.015441	-1.41337	-0.890155	-0.506952	-1.24753	-1.14262	-0.0957865
	elect 23	0.326187	0.663381	1.57363	1.46112	0.92749	1.94905	3.05239	3.65211	2.90079	1.17829	0.151309	0.077197	0.0451432	-0.1397	-0.443888	-0.734525	-1.12965	-1.23986	-0.458063	0.579297	1.47151	1.30675	0.252866	-0.272279	-0.390694	0.431585	0.7656	0.527266	0.821572	1.09524	1.75083	1.42227	0.02063	-0.888224	-0.891907	-0.61458	-0.600948	-0.655158	-0.474701	-0.526761	-0.601361	-0.959466	-1.89356	-2.10874	-1.18864	-0.300397	0.40037	1.23779
	elect 24	2.32222	1.33298	1.00656	0.823433	0.996145	2.17071	3.05068	3.2552	3.4485	3.57726	3.43094	2.46927	2.32405	2.75566	2.64384	3.43025	3.80591	3.27023	3.21234	3.23699	2.72749	1.40514	0.971153	0.729541	1.14747	1.42982	0.0444366	-1.73324	-1.86886	-1.17631	-0.992058	-0.480919	0.101105	-0.40507	-0.452691	-0.151659	0.239473	0.0240909	-0.460413	-0.238143	0.469285	0.750988	0.0609018	-0.603975	-0.489467	-0.63921	-1.20054	-0.704377
	elect 25	3.85786	2.43452	2.17285	1.36796	0.521964	0.316098	0.417986	0.281716	0.458571	0.62843	0.711313	2.37434	3.96787	3.84162	3.31673	3.31043	2.89949	1.49276	0.536994	0.205346	-0.0214734	0.591297	1.3838	1.51734	1.85806	2.03115	1.57038	0.356168	0.0315579	0.660252	-0.0267513	-0.899494	-0.90608	-0.46913	0.268408	0.685822	0.837269	0.398075	-1.0334	-1.72207	-1.40721	-1.11223	-1.01266	-0.95325	-0.733355	-0.550924	-0.559316	-0.394894
	elect 26	3.95586	2.36417	1.00814	0.763897	0.469546	0.607327	1.34641	1.72785	1.70918	2.28532	3.87569	4.72895	3.59165	1.47781	0.691648	1.69585	3.47525	3.90982	2.48455	0.471872	-1.12498	-0.698379	0.972791	1.90827	1.17379	0.299029	-0.688807	-1.28699	-0.447467	0.622009	-0.148106	-1.56333	-1.60053	-0.312493	1.32097	1.9033	1.38456	0.954756	0.62393	-0.0534452	-0.9448	-0.846062	-0.599274	-0.60324	-0.904357	-0.891929	0.198691	0.684706
	elect 27	3.59298	3.08439	2.28277	1.90845	3.3097	3.02481	1.81027	1.30922	2.01332	1.84873	1.84601	2.35827	2.84822	3.36995	4.12456	2.80307	1.44195	1.43573	1.43033	-0.0627532	-0.64628	-0.982187	-2.00054	-1.58541	-0.0763468	0.537621	0.544165	0.556221	0.415251	0.237933	0.629232	0.800921	-0.0379265	-0.698798	-0.87279	-0.318214	-0.500468	-2.01343	-1.54732	-0.319691	0.744256	1.23803	0.237669	-0.428787	0.769515	1.96943	1.5836	0.89772
	elect 28	1.20214	1.65853	1.73821	1.32884	0.812393	1.24461	2.06364	2.52376	2.27512	1.55769	2.10489	3.44196	3.8805	3.81513	3.48354	3.78101	4.3175	3.85882	2.35242	1.17986	0.999859	1.63566	1.74799	0.697105	-0.459614	-0.274787	0.603784	1.22769	0.960833	1.02989	0.271241	-0.451935	0.242892	0.752003	0.558354	-0.221702	-1.01999	-1.47309	-1.40391	-1.66789	-2.02576	-1.78553	-0.60664	0.363359	0.614224	0.322594	-0.0717359	-0.0665602
	elect 29	1.42315	4.22541	5.04819	3.73209	3.67291	3.58943	2.60544	1.4609	0.741667	0.217609	0.677625	0.780878	-0.53856	-0.650603	0.318396	1.585	2.2226	1.67516	1.76992	1.32375	1.09751	0.719195	-0.0210474	-0.518234	-0.10186	0.734899	1.21055	1.14345	0.976794	0.410185	-0.78893	-0.622308	0.1122	0.00467251	-1.45555	-1.46243	0.390656	1.45598	0.859284	-0.64493	-1.53399	-1.2643	-1.24559	-1.22337	0.258243	1.77931	1.30036	0.250287
	elect 30	7.25114	5.92012	4.46537	4.70972	6.6451	10.2269	12.8558	12.9735	9.14301	4.87011	3.14001	4.72929	6.50267	6.24479	7.04173	8.02101	5.05196	0.536286	0.0816935	1.3638	1.31197	-1.34264	-1.08545	-0.481443	-0.889939	-0.456834	0.427276	0.938485	0.587072	-1.16464	-0.222474	1.85885	1.08872	-1.93368	-2.1501	-0.528317	0.991656	1.12802	0.759169	0.403865	-0.557555	-0.547993	0.549114	0.928701	0.579009	-0.729184	-0.546818	-0.248705
	elect 31	2.63695	2.3544	2.54791	2.51802	2.02776	1.7384	3.83122	5.68914	5.30619	4.30405	3.85367	3.65874	3.6624	3.92458	3.78455	3.07451	2.00165	1.3515	3.14599	4.12971	3.36155	0.680404	-1.24926	-1.15511	-0.497051	-0.27646	-0.150328	-0.0353589	-0.106967	-0.37309	-1.06095	-1.03707	-0.464777	-0.574091	-0.915356	-0.911131	-0.430295	0.19959	0.954674	1.43075	1.59824	0.957261	0.0832163	0.273114	0.792453	0.534735	0.376642	-0.284957
	elect 32	1.87214	1.87736	2.75485	3.64135	4.96615	5.77686	5.7865	5.63024	4.70778	4.07049	4.85945	6.23322	6.52593	5.87233	4.32063	2.67922	2.36656	2.81123	3.3749	2.78041	1.62275	0.883027	0.149303	-0.578828	-1.2429	-0.655394	0.706936	1.09878	0.609114	-0.142084	-1.01977	-0.802976	-0.462549	-0.606465	-0.775504	-0.877928	-0.721914	0.120253	1.49129	2.76343	2.02523	0.235609	-0.69779	-0.943041	-0.692589	-0.00188237	0.153777	-0.189597
	elect 33	5.31305	3.23746	0.932794	0.943837	3.20464	3.51964	0.848095	0.274887	0.817588	1.16734	2.01245	2.36141	2.18862	1.74819	1.94089	1.9584	1.42389	0.0243142	0.731578	1.79297	1.86454	0.910043	0.000303277	-1.11164	-0.81675	0.422114	0.764051	0.566049	0.539026	0.628698	-0.819801	-0.586956	0.432464	0.305073	-0.349089	0.152219	1.16765	1.76821	1.44509	0.262255	-0.325654	-0.578527	-1.37366	-1.90497	-1.87554	-1.43321	0.23306	0.662011
	elect 34	1.50945	2.79868	3.07953	2.4683	1.78076	2.87104	3.64099	3.31829	2.04383	0.785976	0.40022	1.07483	1.83504	1.14061	0.666771	1.34623	2.64559	2.02873	1.62978	2.21288	2.33372	0.60951	0.448449	-0.0871432	-0.949949	-0.616047	0.381114	1.34007	1.76794	2.08045	0.687258	-0.467566	-0.157405	0.327496	0.661296	0.563024	0.314118	0.238508	-0.0560098	-0.821944	-0.814603	-0.873299	-0.369968	-0.193125	-0.657074	-1.51345	-1.81756	-1.26799
	elect 35	4.99213	4.9822	4.16063	2.59797	0.891444	0.925026	1.92876	2.04342	2.76459	3.47083	2.45425	1.92195	1.47834	0.488249	0.0828867	-0.246196	0.396685	0.669076	0.584252	0.793398	0.96918	0.170796	-0.0709599	0.866985	0.459904	-1.64437	-1.93956	-0.650499	-0.204293	1.10131	1.74336	-0.421376	-1.23525	-0.27165	-0.151725	-0.389987	-0.084862	-0.202442	0.0208226	1.05166	1.84468	1.53284	0.398169	-0.969884	-1.14519	-0.243972	0.344039	-1.15631
	elect 36	3.2108	3.12489	2.98242	2.19691	1.42161	1.17415	1.9119	2.13331	3.08673	4.39861	3.87617	3.65728	4.69722	4.76378	4.54933	3.57239	1.51206	0.333103	-0.00533115	-0.685057	-0.695103	0.616562	1.31419	1.30768	0.731415	-0.821746	-1.63244	-1.92911	-1.86264	-1.08896	0.0605618	0.188954	-0.103108	-0.289073	-0.326571	0.454437	0.70368	-0.0546533	1.14846	1.609	0.719118	-0.112688	-0.728941	-1.56144	-0.848834	0.705005	1.11196	1.10008
	elect 37	3.31404	2.82938	3.04228	2.20251	2.18075	3.30256	4.34779	3.70854	2.55035	1.07468	-0.53825	-0.04301	2.12691	3.06195	2.36268	2.10158	2.9454	2.3839	1.92234	2.60946	1.91009	0.498908	0.0182301	0.34116	1.59574	2.08982	1.82869	0.242373	-1.55977	-1.41852	-1.00873	-0.442356	-0.545811	-0.93255	0.252037	1.55872	0.270905	-0.798051	-0.561157	-0.639359	-1.20282	-0.913641	-0.162203	-0.164777	0.394909	0.365315	-0.152092	0.265521
	elect 38	2.69871	3.13579	4.75735	5.5073	6.36862	6.04791	6.78945	7.33739	6.01297	4.74421	3.49689	3.82499	5.06789	6.18361	4.82177	3.13236	3.39978	3.71627	4.15172	4.52073	2.16399	-1.02259	-1.39133	-0.963591	0.766295	1.33589	0.317355	-0.202025	-0.452579	-1.12691	-1.2191	-0.404692	0.226928	-0.603124	-0.313819	0.844565	1.34479	0.954587	1.24239	1.23587	0.866526	0.190335	-0.132114	0.0410709	0.498701	-0.488403	-1.70164	-1.58469
	elect 39	3.78117	3.71771	4.63355	4.67731	3.3921	2.97337	3.64017	3.93933	3.53496	3.01079	3.44676	3.44122	2.40846	1.62746	1.32639	1.58598	1.38261	0.979821	1.15791	1.7711	1.44951	-0.402166	-0.693605	0.390287	0.845338	1.15771	0.0245374	-0.925561	-0.580863	0.203401	-0.107912	-1.28268	-1.8154	-1.68883	-1.53356	-1.5012	-1.34247	-0.643139	0.135239	0.224778	-0.0722315	0.316852	1.08141	1.1961	0.941374	0.634546	0.685746	0.994144
	elect 40	2.02909	0.39462	-0.575628	-0.837198	-1.50284	-0.945819	1.04603	2.7673	3.80484	3.779	3.17469	3.11396	3.23764	4.86564	4.93086	3.71491	1.75299	0.121604	-0.416251	-0.362262	0.0150532	-0.103948	-0.0502973	0.328243	0.666878	0.792174	0.369526	-0.979903	-2.82357	-2.32755	-0.370282	0.0747659	0.818139	0.704476	0.317285	0.868356	1.16699	0.598421	-0.780236	-1.29206	-0.395441	-0.542413	-0.986581	-0.218004	1.24721	0.987108	-0.434817	0.0227603
	elect 41	2.10813	2.92345	2.73521	3.81447	5.07967	4.37484	2.13861	1.24411	0.904569	0.0848554	-0.769535	-0.249069	0.52791	1.43355	2.68818	2.14943	0.934522	0.664314	0.432916	-0.338171	-0.0897258	0.466323	-0.501528	-1.28611	0.171896	2.47128	1.78466	-0.576274	-2.12768	-0.959508	0.540255	0.502319	1.19018	1.02679	-0.476815	-0.829459	-0.201418	0.446081	-0.321197	-0.820394	-0.754909	-0.0294292	0.152235	-0.452544	-0.303231	0.264096	1.49366	1.22497
	elect 42	1.58984	2.07737	2.76496	3.91796	3.10647	1.32854	0.463184	-0.11908	-1.07346	-1.53763	-0.25535	1.14783	1.38811	0.342448	-0.00109442	-0.0136615	0.126313	-0.00126384	-0.344651	-0.139021	-0.38232	0.15051	-0.524961	-1.30842	-0.643052	0.3237	0.818196	1.38867	2.37884	2.24197	0.254322	-0.0886472	1.04727	1.42375	0.385585	-0.481496	-0.242837	-0.445911	-1.43033	-1.2971	-0.546638	0.856649	0.781014	-0.36554	-0.990127	-0.851097	-0.141338	-0.474971
	elect 43	0.165414	-0.401594	0.045969	1.32921	1.48438	0.739347	0.441136	0.609291	0.62825	0.465393	0.61208	1.11849	0.92995	-0.513483	-0.435449	0.0922161	0.0113169	-0.234228	0.383012	2.02016	2.3809	1.03876	0.438155	0.243098	-0.0193267	0.232264	-0.0885649	-0.707912	-0.504953	-0.0547988	-0.218963	-1.05242	-0.765566	0.667442	1.05701	0.777052	0.894213	0.466631	-1.0539	-1.62485	-1.22959	-0.938495	-0.0456145	1.00147	1.28286	1.01279	0.677511	-0.504244
	elect 44	0.199929	-0.496611	0.0836801	0.857616	1.31855	1.22995	1.75896	2.83333	2.70034	1.57234	0.874508	0.786546	0.570463	0.00721684	-0.0813874	1.05874	1.46017	1.58709	1.90473	1.6955	0.998187	0.807755	0.15925	-1.25595	-0.975999	-0.0661159	-0.0643127	-0.171012	-0.322903	-0.676845	-0.764648	-1.22859	-0.183456	1.38607	1.31478	0.33599	-0.42159	-1.12115	-1.91523	-1.36713	-0.190161	-0.670195	-0.546135	0.902639	1.53987	1.72115	1.65829	1.21739
	elect 45	3.04959	1.52603	0.750178	1.44928	2.55908	3.41077	3.01048	2.25702	2.32965	2.65323	3.03069	3.15506	2.34061	0.623243	-0.874275	-0.667795	0.458028	1.67973	3.0062	2.89806	1.39712	0.364592	-0.337599	-0.976163	-1.60888	-1.44574	-0.714031	0.108544	0.822302	1.28117	-0.234775	-1.74509	-1.97417	-1.44742	-0.459877	0.56713	0.621019	0.770451	0.797078	0.843739	0.783055	0.0211563	-0.518638	-0.844465	-0.561583	0.651617	1.39765	1.07204
	elect 46	3.32416	2.00067	1.02911	1.09444	2.83387	4.2092	2.58757	0.985449	0.0822408	-1.43638	-1.18822	0.821948	1.73768	2.80564	4.1602	4.38903	3.2326	2.34892	1.87341	1.2359	0.633887	0.236018	-0.399663	-0.576967	0.223293	0.824088	0.92807	0.269919	0.881831	1.28939	0.732778	1.17339	1.71332	1.19861	1.03896	1.21689	1.12723	-0.0170059	-1.03129	-0.70501	-0.935427	-1.41616	-0.679673	-0.964784	-1.5764	-1.09036	-0.724828	-1.09255
	elect 47	6.39365	5.29033	2.7788	2.56647	2.66539	2.73475	3.42159	2.71275	0.45907	-0.673199	-0.63813	0.41569	2.18078	2.73415	3.33605	2.80974	0.463728	-0.565323	0.532612	1.74636	1.74162	1.04597	0.328422	-0.460742	0.593571	1.85016	0.900952	-0.331632	-0.718329	-0.904458	-0.736856	-0.517159	0.609275	1.39022	0.434603	-0.949282	-0.320868	1.17897	0.256555	-0.854235	-0.494393	-0.684702	-1.98255	-2.01061	-1.04329	-0.654191	0.494711	0.420298
	elect 48	1.96026	2.94371	3.6704	3.08748	2.00492	1.58468	1.80435	0.0169517	-1.50032	0.0603938	1.98564	2.41492	1.77966	0.843526	0.582543	0.826091	0.108445	-0.143427	0.346077	0.0660268	0.0786736	-0.0153349	-0.321349	-0.166703	-1.40002	-2.46285	-2.50885	-1.94747	-0.779113	0.241205	-0.176852	-0.527988	0.0524835	0.670327	0.806101	0.698981	0.417684	0.185247	1.34355	0.341298	-0.397838	0.259736	0.52206	0.539456	0.651812	1.65156	1.30141	0.359514
	elect 49	1.71479	1.64421	2.79372	3.15956	2.27199	1.11934	1.59669	3.27993	4.16142	4.12926	4.5727	5.07014	4.61181	3.36999	2.56953	3.09804	3.13162	1.74702	0.416756	-0.31882	-0.716978	-0.407457	-0.0543425	0.134565	0.505388	0.123313	-0.21786	-0.0608906	-0.05744	-0.495595	-1.13317	-0.0844118	1.74908	1.87702	0.367558	-0.666308	-0.957461	-0.585725	0.252454	-0.146607	-1.01161	-0.6941	-0.166411	-0.658595	-1.62494	-1.38065	0.308367	1.83605
	elect 50	5.52028	5.79414	4.43427	3.20379	3.97647	3.27615	1.89756	2.90841	4.60583	6.23128	8.12776	8.18879	6.11232	4.9804	2.26161	0.375121	1.49616	3.29145	3.69109	2.12912	0.000501095	-1.66205	-1.46026	-0.696241	0.0197535	0.693357	0.818522	0.510303	-0.0165995	0.587344	1.49554	1.1035	-0.00965165	-1.08871	-1.14831	-0.315051	-0.341053	0.223745	-0.356348	-1.61299	-1.06067	1.12609	2.31139	1.43745	-0.564746	-0.801958	0.105516	1.03382
	elect 51	1.74802	0.865664	0.576001	2.12292	3.92315	3.90886	3.69052	4.68807	5.43185	5.27569	4.90955	4.09509	2.50958	1.37548	0.960326	0.303599	0.724285	2.089	3.38748	3.36939	2.01577	0.605424	-1.25042	-2.50306	-2.17142	-1.03599	0.103207	-0.10856	-0.396337	-0.306832	-0.697898	-0.760394	-0.938768	-0.37946	0.244679	-0.0661824	0.286956	0.758563	0.496785	1.5213	1.60224	0.528099	-0.0404727	-0.143614	0.233665	0.913458	0.869893	-0.256235
	elect 52	2.0261	3.24095	4.24211	4.92329	5.52877	4.94297	4.41276	5.07297	5.04708	5.22264	4.85497	4.09672	3.57687	2.829	4.19228	4.88444	4.31541	4.00723	3.32877	1.45369	-0.45199	-0.696723	0.110425	0.259914	0.778933	2.08716	1.5635	0.709174	1.27694	1.61791	0.613131	0.101823	0.0859833	-0.222454	-0.521217	-0.973403	-0.63631	0.456979	0.589697	0.493683	-0.178552	-1.36495	-2.04899	-1.61057	-1.31877	-1.25978	-0.664498	0.302318
	elect 53	0.0486021	1.43656	2.78493	4.20503	4.84844	5.14987	6.21373	6.07603	3.28939	1.93876	2.51353	3.15239	3.64228	3.3153	5.04319	6.0742	4.54275	2.89949	2.61733	3.13615	1.89107	-0.513331	-0.595105	-0.578724	-1.3508	0.554915	2.19258	0.759131	-0.434817	0.484196	1.45597	0.92565	-0.397522	-1.10616	-0.308317	0.27712	0.181252	-0.114804	-0.519386	0.510202	1.46552	0.204604	-1.53745	-0.65844	0.581057	0.459104	-0.0224331	-1.28127
	elect 54	1.02154	2.11754	3.35127	2.85733	1.52279	1.21066	2.12041	2.76161	1.82132	-0.107061	-1.17034	-0.923472	-0.102994	0.590155	1.50045	2.96796	3.05657	1.7338	1.13919	1.36554	1.62684	0.635437	-0.636094	-2.05853	-2.40587	-0.948638	0.105427	0.0764491	-0.0284473	0.421945	0.122901	-0.320859	-0.580289	-0.658792	-0.718869	0.322248	1.35655	0.931435	0.393662	-0.575889	-1.05874	-0.124627	1.52849	1.5544	0.960227	0.995255	0.767363	-0.0638484
	elect 55	1.24074	1.83314	1.969	1.52415	1.29237	2.23597	3.06097	3.92429	3.62652	3.45596	3.56795	3.13443	1.99701	1.80385	3.16111	3.64697	2.54644	1.7315	1.43684	1.52761	1.96573	1.30015	0.549002	-0.558367	-1.74817	-1.6261	-0.813427	-0.314648	-1.11161	-1.74711	-0.760855	-0.134663	1.13598	0.996571	-0.259911	-0.489006	-0.766259	-0.880876	-0.195438	0.225015	1.10899	1.32045	0.573408	0.125932	-0.166781	-0.69051	-0.211994	0.776145
	elect 56	3.80619	4.81526	4.94926	4.87348	4.99203	3.82032	3.26929	4.92419	5.61249	4.47559	2.70773	1.61815	3.0826	4.54211	3.68972	2.37969	2.82769	3.56665	2.67668	2.28157	2.021	0.027974	-1.0132	-0.828712	-0.644133	-0.662123	-0.105923	-0.649812	-0.772982	0.110487	0.181601	-0.110258	0.584618	0.945823	0.653299	0.548496	0.515946	0.839927	1.96975	1.05158	-0.438365	-0.26537	0.614609	0.675941	0.673113	0.220262	-1.44057	-2.32498
	elect 57	4.42416	0.769818	-0.779957	1.24954	5.0786	7.49015	6.40786	4.14531	2.48404	2.57745	2.85864	1.47741	1.42829	7.1171	9.04366	6.23733	4.28741	3.93414	3.36296	2.34099	1.91326	-0.0484033	-1.25641	0.102797	1.34931	0.959307	0.740322	1.02683	0.548435	-0.143949	-1.50447	-0.696774	1.63407	1.26555	-0.683172	0.131114	1.26672	-0.0573885	-1.70771	-0.300754	0.715272	-0.383428	-0.997177	-1.15615	-0.734921	0.583097	-0.656475	-1.54684
	elect 58	1.34597	1.46536	1.03644	1.28821	1.90301	2.69197	2.97333	3.10946	2.2717	1.00403	0.425117	0.0768474	-0.189881	0.149647	1.4437	3.22095	3.74179	3.35503	3.54727	3.58291	2.24183	0.483247	0.439137	0.633751	-0.739894	-1.73353	-0.739381	0.179419	0.407576	0.68444	0.668687	0.158238	-0.206981	-0.0759551	0.044713	0.227738	1.19131	2.23861	1.4052	-0.766971	-1.48074	-0.872008	-0.755651	-1.20674	-1.39249	-0.189939	0.623867	-0.469912
	elect 59	4.0728	5.32034	6.07788	6.4423	5.45537	3.84521	3.77483	4.57516	3.92842	2.24024	0.492834	-0.33064	0.706061	2.08181	2.75836	4.16638	5.88603	5.21251	4.87678	4.7334	2.59994	0.172269	0.179491	0.884037	-0.115251	-1.73001	-1.66851	-0.787173	0.130005	-0.0167165	-1.13585	-0.899573	-0.206032	0.32801	0.287329	0.155143	1.29373	1.69943	0.373046	-1.34384	-1.3086	-0.604783	-0.707072	-0.757287	0.164018	0.948605	0.650684	0.221165
	elect 60	0.55677	1.05629	1.28462	1.70304	2.00466	2.03619	1.86204	1.7917	1.75698	1.60307	1.67421	2.31474	2.2164	1.01162	1.42298	3.10397	4.01956	3.98525	4.06914	3.91992	2.63734	1.75247	1.58701	1.09959	0.438679	0.08628	-0.412383	-1.22644	-1.53315	-0.689946	-0.14958	-0.250562	-0.137581	0.0737359	0.261397	0.263385	-0.17832	-0.516247	-0.630053	-1.13048	-1.60562	-1.39401	-0.5335	-0.105039	0.000763533	0.680216	1.47398	0.79582
	elect 61	4.40495	5.14951	5.8737	5.78735	4.62057	3.78811	4.88606	5.8264	4.72518	3.07149	1.98346	1.46087	1.21522	2.66525	4.64386	5.64834	4.01256	2.08739	1.8069	1.92751	1.60367	0.109913	-0.662818	-0.442422	-0.0153151	-0.00192837	0.0476665	0.0359223	-0.462563	-0.750487	-0.820195	-0.383061	-0.198875	0.522612	1.56402	1.39649	0.377742	-0.712219	-1.90201	-2.62503	-1.6077	-0.513757	0.0829468	1.04826	1.37456	0.965109	0.734598	0.907192
	elect 62	2.71243	2.87754	2.83025	2.90166	2.3204	1.76022	2.42191	3.17695	3.29389	3.51614	3.97329	3.14637	2.46586	3.68275	4.43182	3.85654	2.48545	1.868	2.48759	2.71798	1.90306	1.68752	2.15304	1.80106	1.00564	0.0298447	-0.487916	0.134409	0.584698	-0.281956	-0.695116	-0.592336	-0.336518	-0.336448	-1.09257	-1.30713	-0.492948	0.0434525	-0.25403	-0.468542	-0.55106	-0.870141	-1.47563	-1.16719	0.253439	1.19641	1.12711	-0.343952
	elect 63	1.02222	0.754608	-0.594372	-1.07287	0.00607867	1.86231	2.44288	1.88682	1.20208	2.31431	3.56261	4.21122	4.70401	3.73117	2.76693	3.25684	4.14927	4.36617	4.75439	4.36722	2.84108	0.618032	-0.405844	-0.575649	-0.256403	0.307102	1.03863	0.715347	0.367021	0.556599	0.867921	0.823377	1.1796	0.721004	-0.425884	-0.853343	-1.16236	-0.638854	-0.228725	-0.729108	-0.972759	-0.949786	-0.167882	0.532879	0.342784	-0.0781763	0.129817	0.29605
	elect 64	3.31786	3.01645	0.939815	-0.344603	0.237157	2.38841	3.39519	2.47203	1.93042	1.23114	1.53835	2.75088	2.42441	2.3432	2.38312	1.896	1.97334	2.59048	1.85538	0.45694	-0.853145	-1.70485	-0.540954	0.624484	1.34328	1.88284	0.975306	-0.247526	0.442541	1.13296	0.523355	1.5115	1.18881	0.311535	0.535696	-0.121592	-0.804753	-1.08926	-1.17961	-1.33606	-1.02191	-0.252903	-0.227002	-0.752552	-0.928123	-1.10153	-0.889736	0.205981
	elect 65	1.78327	2.36107	2.59785	2.707	2.18088	1.81571	2.43492	1.67058	0.819025	1.16976	1.98721	2.08809	0.774583	1.11552	2.63397	3.04819	2.73274	2.18754	1.82514	1.33518	0.555834	0.38382	-0.430876	-1.36404	-1.22517	-0.209268	1.05523	0.798458	0.394757	0.502108	0.543652	-0.123796	-1.48293	-2.1088	-1.75714	-1.25417	-0.765778	0.157622	0.849427	1.02469	1.11328	1.29873	0.964341	1.12925	1.20333	0.654558	-0.670083	-1.0356
	elect 66	0.29001	0.0837459	0.225959	2.07116	3.8781	3.91736	3.74048	5.61681	6.50702	5.76801	5.33617	4.99709	4.61356	5.05658	5.19838	4.69287	3.00853	1.91281	1.27372	1.54932	2.35565	1.28941	0.666028	0.660237	0.723612	0.613462	0.222191	-0.507365	-0.408005	-0.450817	0.042168	0.31552	0.753972	0.543816	-0.0636103	-0.334685	-0.477092	-0.555509	-1.19847	-1.73977	-1.66844	-1.96802	-1.56032	0.0951226	1.29074	1.43251	0.540719	-0.301433
	elect 67	1.35689	1.90207	2.47047	3.07351	2.79909	2.27195	1.87842	1.65889	1.6418	1.78077	0.579748	-0.821291	-0.256136	0.737105	0.486656	-0.410282	-0.54194	0.196238	1.93475	3.04736	3.00778	1.11347	-0.265576	0.0298851	0.418101	0.14836	-0.258586	0.341545	1.15595	0.771943	-0.0702216	-1.58797	-1.5424	-0.269919	-0.130285	-0.223033	-0.108273	-0.489597	-1.1267	-1.3065	-1.37496	-1.35725	-0.749386	0.0749073	0.624936	1.15615	1.24508	0.688277
Reorienting cluster - Seen	elect 1	6.13465	7.2074	6.45707	4.77401	4.1378	5.13146	6.4009	6.35638	6.12849	6.10195	5.42043	4.42001	3.48176	3.40369	2.78604	3.05179	4.64306	5.35384	4.44951	2.31149	0.312359	-0.892983	-0.642963	0.36847	1.60587	1.69114	1.07495	1.03143	0.177212	-1.33174	-0.94467	0.42492	-0.0932836	-1.45384	-1.35753	-1.31939	-2.05168	-1.72222	-0.118314	0.711535	0.193915	0.32697	0.956784	0.810625	0.728567	0.80163	-0.161837	-0.153061
	elect 2	5.67207	6.71194	6.53714	5.63774	4.37621	3.5325	3.5273	4.03818	4.82121	4.94377	3.9193	2.60043	2.58529	3.356	3.8912	3.77686	2.25433	1.34346	3.25882	4.1319	2.78143	0.44147	-0.486975	-0.65178	0.60581	1.85656	1.82485	1.75608	0.643964	-0.577122	-1.50051	-1.20882	-0.726379	-0.776357	-0.934839	-0.531416	-0.287457	-0.359851	-0.234827	-0.00717733	0.078009	0.182926	0.27142	-0.00303724	-0.238234	-0.950835	-1.24424	-0.485002
	elect 3	4.02246	5.93063	6.09927	4.03318	3.19192	3.36157	2.73093	1.78274	1.13521	1.00587	1.71749	2.77395	3.28355	4.2049	4.79718	4.51658	3.91262	3.97684	3.7278	2.74342	2.46175	1.68312	0.801494	0.736534	0.448298	0.379008	0.271731	-0.0697745	-1.06499	-1.4187	-0.638469	0.0740858	-0.0425065	-0.56404	-0.889154	-1.1885	-2.09536	-2.11985	-0.160049	1.14952	1.19713	0.225345	-0.27952	-0.0128493	0.303521	0.492001	-0.182368	-0.168559
	elect 4	10.2131	8.20373	5.68829	3.86542	4.91813	6.89145	6.3101	4.20274	3.61896	3.25346	3.707	6.02795	8.75785	7.88653	5.96825	6.55824	6.90339	5.66751	3.4786	1.5706	1.10044	1.33302	1.16429	0.976654	0.884263	0.601446	-0.962187	-2.45754	-1.69889	-0.198858	-0.00584622	-0.372971	-0.723309	-0.975066	-1.16779	-0.534978	-0.0139383	0.512101	1.38296	0.357467	-1.53582	-0.572903	1.38876	0.483485	-0.85101	-0.127677	0.611909	0.698604
	elect 5	3.22207	2.98753	1.2878	0.723242	2.47099	4.27142	3.58582	2.75063	2.61444	3.2383	4.21165	5.83966	5.6664	4.90351	4.77671	4.28076	4.53358	5.11598	4.71736	3.41416	1.66836	1.23725	1.27094	0.877315	0.442129	-0.496643	-0.131019	1.54828	1.21704	-0.0632426	-0.25798	-0.221137	0.0506918	-0.403429	-1.23469	-1.536	-1.98597	-1.88236	-1.12623	-1.34915	-1.02247	0.219964	0.303539	-0.235279	0.338613	0.967806	0.653513	0.566746
	elect 6	9.36314	9.26163	9.439	7.94072	6.27465	5.68911	5.75076	5.25679	4.83076	5.32027	6.09334	5.74946	3.84207	1.54752	1.25827	2.9471	4.96616	4.89078	3.93964	3.34376	1.97206	1.20447	0.555641	-0.467974	-0.271	0.34872	0.717416	1.13728	0.951888	0.0537331	0.348216	1.20373	1.37781	0.927818	0.585153	0.559323	0.596652	0.447765	-0.273806	-0.741717	-1.17331	-1.53063	-1.04001	-0.628593	-0.845177	-1.07125	-0.669303	-0.876836
	elect 7	5.2974	4.35564	5.26278	5.4304	4.04572	3.76113	4.86943	5.10078	4.87769	4.51204	4.01994	4.17711	4.14878	4.19157	4.95113	5.98115	5.91085	4.42125	2.96706	1.96004	0.990665	0.347716	-0.147535	-0.746581	0.16171	0.888196	0.39512	0.214586	-0.183492	-0.518569	0.714806	1.53386	1.079	0.534919	-0.0145022	-1.02013	-1.48515	-1.03747	-0.746768	-1.37314	-1.55408	-1.59518	-0.95307	0.761928	1.71996	1.53653	1.21717	0.65921
	elect 8	3.01466	4.82865	5.36001	4.02032	3.55457	4.47826	4.96123	4.38193	3.99918	3.60369	2.79954	2.45439	2.40289	2.88188	3.38853	3.77741	3.67979	2.50745	1.34778	0.0467271	-0.818757	-0.742675	-0.41486	0.11003	1.67624	2.52671	1.57764	0.749003	0.122088	-0.645344	-1.12148	-0.438623	0.313138	0.225588	-0.358946	-1.22916	-2.11067	-0.912863	0.903296	1.28183	1.339	0.535697	-0.0452338	-0.344348	-0.975773	-0.406089	0.2949	-0.0937315
	elect 9	3.85108	3.98622	4.84052	4.80133	4.32217	5.01299	5.92495	6.08997	5.72186	3.8513	2.33197	2.27619	2.42505	2.14873	2.38547	3.34097	4.43997	4.61659	3.47958	2.29119	2.15211	2.36003	1.04864	0.417062	0.598435	0.689989	0.223393	-0.126338	0.466542	0.897711	0.555607	0.290267	-0.635481	-1.53111	-1.8175	-1.31555	-0.778194	-0.586398	-0.722155	-1.31242	-1.23046	-0.53051	0.638462	0.503904	-0.391763	-0.558397	-0.539873	-0.108272
	elect 10	8.24542	6.20653	4.71367	5.83346	8.29554	9.55783	10.2204	9.06027	7.11601	6.379	6.56461	6.28412	5.52564	5.10139	6.13447	6.55628	5.7337	4.83762	5.7112	4.91348	1.2564	-0.913943	0.0762094	0.569591	0.0459201	-0.449099	-0.933696	-0.871884	-1.34051	-1.78872	-0.48521	-0.378166	-0.213712	1.25155	2.23591	1.1111	-0.178545	0.106223	0.68393	1.02831	1.5368	1.3692	-0.558907	-1.63462	-1.06714	-0.5344	-0.263092	0.531913
	elect 11	7.33582	9.39131	9.98351	10.1905	10.1712	8.79868	6.4375	4.36263	3.87487	4.45725	3.63966	2.88078	3.74556	5.42647	5.97218	6.11071	4.24381	1.33539	0.768725	0.870438	0.442998	0.260124	0.132505	-0.695397	-0.598017	0.66012	1.64489	2.41578	0.957896	-1.74292	-2.03211	-0.950766	-0.38841	0.0410765	0.585738	0.162304	-0.464755	-0.248723	1.09447	0.929381	-0.46909	-0.87761	0.27888	1.05797	0.508242	0.917015	-0.325784	-1.22433
	elect 12	4.50472	5.73605	5.50162	5.06276	5.96478	6.52634	6.18464	7.28527	7.57139	5.31546	1.99762	0.624705	2.11769	5.74641	7.61937	7.16091	5.3639	3.88437	3.58542	2.92275	1.39249	-0.519522	-1.46764	-0.897252	0.843453	1.74506	0.634446	-0.262329	-0.696073	-1.29159	-1.17754	-0.277752	-0.510925	-1.24564	-0.997868	-1.44825	-1.58742	-0.135666	1.36246	1.09448	0.318	0.564621	1.31977	1.38949	0.14585	0.174134	0.535016	0.627289
	elect 13	1.7424	0.999984	1.83305	3.08197	3.40872	2.58711	2.40659	2.90284	2.99451	4.03365	4.60869	3.68156	3.64389	2.91984	1.21833	0.364901	0.454916	0.707482	0.253835	-0.815215	-1.32627	-0.260746	0.381689	-0.234661	-1.59498	-1.76286	-0.761233	-0.74757	-0.715475	-0.0740261	0.0193532	0.0145034	-0.0166917	0.415847	1.15686	1.40297	0.909021	1.03894	1.03913	1.05338	0.914453	1.43928	1.74203	0.957249	-0.13413	-0.595945	-1.12935	-1.45432
	elect 14	3.94961	3.562	2.21236	1.22902	1.50115	2.02758	1.41181	0.761998	0.657932	0.897251	0.714097	-0.275514	-0.564693	0.192991	0.312143	0.296702	-0.282878	-0.278506	0.834171	1.8129	2.22932	0.961034	-1.10559	-1.67997	-1.50643	-1.24765	-0.0709683	0.458216	0.0588013	0.649109	0.860993	-0.00556282	-1.36453	-1.75776	-0.50247	0.310624	0.351131	0.438383	0.457385	0.333378	-0.26809	-0.942161	-0.76701	0.262076	1.06878	1.89208	1.22035	0.0597907
	elect 15	5.53441	6.79783	6.23412	3.65784	0.928651	-0.235989	-0.160697	1.82227	3.99642	5.34946	5.39449	4.03829	3.27303	2.88615	2.85825	2.18797	2.84236	3.5626	3.13051	1.72872	1.15278	0.302018	-0.869533	0.400521	0.558825	-0.713494	-0.666063	-1.09338	-0.677659	-1.18293	-1.62991	-0.716728	0.381769	0.352502	-0.873079	-0.470423	1.29661	1.7901	-0.913552	-1.62251	-0.803256	0.0318176	0.935049	1.90244	1.15402	-0.330701	-0.445527	0.513333
	elect 16	1.84078	2.68017	2.51966	2.024	1.18953	0.239356	0.132669	0.648047	2.13736	4.24853	6.02204	6.18464	5.19133	2.22261	-0.179521	-0.947647	0.042725	0.676608	0.229159	0.19167	0.90026	1.15081	0.440506	-1.12288	-2.26784	-1.45409	0.266923	0.427446	-0.0738058	-0.639774	-1.14214	-1.25329	-1.99511	-1.90793	-0.480949	0.687044	1.10377	1.04048	0.409772	0.498751	0.758812	0.919979	0.718499	0.653575	0.810589	0.512133	0.194006	0.214259
	elect 17	6.12998	5.4095	4.65887	4.39644	3.69998	1.93668	2.92076	5.13379	6.40941	6.08537	5.23367	4.28544	3.52083	2.64864	2.99974	4.90633	4.74656	4.70471	4.80094	2.94801	1.04064	-0.841918	-1.5243	-0.371975	-0.528677	-1.42859	-1.6414	-0.949772	-0.0182247	0.0346083	-0.297789	1.05016	1.23985	-0.221486	-0.777988	-0.0195831	0.832419	0.663986	-1.45205	-1.4474	-0.785347	1.27594	1.38819	0.323686	0.2376	0.341112	-0.0736347	0.802896
	elect 18	1.40822	1.94221	2.08572	2.19522	1.84774	1.15651	1.60227	2.16348	1.83617	0.696757	-0.23013	-1.10006	-0.602856	-0.078699	-0.480275	0.446892	1.25094	1.30612	0.421589	-0.384147	-0.219414	-0.703691	-1.8408	-1.1661	0.31522	-0.337742	-1.34674	-0.00304037	1.21911	-0.303773	-1.37232	-0.681386	0.305742	0.256117	0.0217961	-0.136125	-0.620349	-0.635293	-0.337037	0.0450279	0.734807	1.36465	1.55376	1.05307	1.14173	1.82279	1.31182	0.867996
	elect 19	2.41313	1.81747	1.50451	1.74755	1.71595	1.62546	1.92663	2.05795	2.06862	0.950328	-0.218576	-0.258303	0.140585	0.158002	-0.0231464	0.748235	1.34209	0.606035	-0.186582	0.0552258	0.730367	0.259681	-0.437283	-0.523272	-0.589991	-0.756615	-0.100019	0.285365	0.159278	0.435737	0.448951	0.602866	0.360831	-0.177996	-0.681684	-0.574066	0.0364704	0.999042	1.60654	1.46981	1.69472	1.63684	1.0743	0.257329	-0.696274	-1.12881	-1.10188	-1.26581
Reorienting cluster - Unseen	elect 1	3.02751	3.50621	4.01921	3.63463	2.74309	1.10918	1.37429	3.46346	5.19219	5.20883	3.24669	2.25519	1.89968	1.46821	1.85171	2.47186	3.86631	5.31347	4.19683	2.73664	1.14261	0.399043	0.3756	-0.72574	-1.46939	-0.549586	0.840521	2.25689	1.72213	1.06941	1.81692	1.42437	0.288494	0.0346834	-0.495323	-1.52979	-1.39192	-0.986683	-0.296972	0.0730704	-0.177347	-0.0604872	0.257945	0.121253	-0.217754	-0.505772	-0.910972	-0.57414
	elect 2	2.58915	2.90842	3.19926	2.66057	1.69876	1.02897	0.938593	1.83446	2.88145	2.6404	2.19836	2.72488	2.26293	0.547121	-0.0809029	0.840483	2.86185	3.77861	1.93726	0.759326	0.142145	-0.914483	-1.5575	-1.57477	-0.958178	-0.417067	0.396154	0.556277	-0.775745	-0.624795	1.12916	1.76825	1.3006	0.303311	-1.59386	-2.05305	-1.14217	0.227876	1.09267	0.108232	-0.4199	0.34732	0.660272	0.873187	1.03922	0.728152	-0.203723	-0.300488
	elect 3	0.605154	1.2409	1.58869	2.3981	2.69201	2.39344	2.82134	3.89447	4.14302	3.87992	3.74986	3.54378	3.73764	3.22253	2.03224	0.927719	1.44827	2.28712	1.05305	0.126179	0.165046	0.907594	2.13288	2.19993	0.609301	-1.23524	-2.13774	-0.752306	0.683721	1.19318	0.55172	-0.834727	-1.29256	-0.630532	0.184709	0.154298	-0.897897	-1.40209	-1.13463	-0.70068	0.11615	0.519048	0.432399	0.575832	0.340255	-0.624102	-0.380177	0.114688
	elect 4	2.68779	1.42012	1.16135	1.12559	1.58089	1.48846	2.08216	3.24247	3.29764	2.57055	1.30542	1.16427	2.61386	2.77833	2.08861	1.71838	1.05952	0.481715	0.514176	1.03659	1.39908	2.38667	1.61291	0.545032	0.751362	0.906604	0.59999	0.466843	0.182701	-0.251237	-0.0737057	0.435174	-0.0316302	-1.2235	-1.8641	-1.21682	-0.761247	-1.06384	-1.08804	-0.334462	0.531929	0.761377	0.342389	0.494403	0.423909	-1.03983	-1.8729	-0.849611
	elect 5	6.20538	7.64511	5.13969	2.91601	1.99219	2.21504	2.52347	2.12064	1.23276	0.997169	1.35431	2.17117	2.99617	3.98067	3.99454	4.55974	6.2766	8.03233	6.95044	4.49356	3.1541	2.19452	0.84131	0.253508	-0.286292	-1.18841	-0.966842	-0.532475	0.306729	0.787917	0.560582	0.20067	-0.0265511	0.129583	-0.0480849	-0.701425	-1.41274	-1.65557	-0.597556	0.00222472	-0.306085	-0.96695	-1.05768	-0.602311	-0.190513	0.320231	0.94248	0.605977
	elect 6	10.8925	10.5699	6.7756	5.40152	3.85474	1.63355	2.96045	2.93083	2.41378	3.07655	2.49801	2.06392	2.64352	4.51428	4.73209	4.79489	4.56556	3.63282	2.5312	1.58777	0.955395	0.574876	0.219765	0.085801	0.425795	0.205831	0.737268	0.206316	-0.533047	0.595338	2.10403	1.99148	0.581685	-0.585456	-0.496896	-0.63629	-1.60351	-2.16351	-0.71185	0.400918	-0.00337049	-0.291842	-0.903927	-0.745751	-0.823174	-1.73921	-0.69063	0.659907
	elect 7	6.86223	5.44579	4.61957	4.36344	3.25565	2.66056	2.73814	1.71115	3.04478	5.21378	5.52915	4.54416	2.6586	1.68605	0.633626	0.558185	2.27692	4.41962	4.67716	3.03869	1.62994	1.13693	0.481733	-1.00229	-1.46752	-1.0488	-0.587325	-0.733052	-1.44809	0.201225	1.95056	1.41177	0.838973	0.979375	0.785924	-0.33806	-1.46604	-1.91657	0.0381111	0.91964	0.0408714	-0.312619	-0.634284	-1.0446	-0.386683	0.255014	0.316359	0.653257
	elect 8	2.45576	3.0176	3.49402	3.04537	2.78169	1.97571	1.4416	2.09424	2.00566	1.1045	0.843995	1.52876	2.06706	0.420037	-1.15273	-1.38425	-0.273901	1.81135	2.07001	2.00442	2.1704	1.40596	0.091529	-1.16382	-1.35949	-0.502938	0.715624	1.27527	1.24878	0.673091	0.175822	0.354458	0.261007	0.516854	0.229848	-0.751109	-1.65612	-2.16505	-1.06167	-0.0430831	0.484888	0.424534	-0.024143	-0.390571	-0.929827	-0.836305	-0.476965	-0.569215
	elect 9	1.57451	1.67626	2.45504	2.52128	2.89108	2.94846	1.76968	2.12687	3.62421	3.67356	2.1339	0.705057	-0.362865	-0.342875	0.892355	1.8888	2.1584	1.99881	1.07623	-0.272466	-0.0683855	0.852717	0.165916	-0.884449	-1.08846	-1.49897	-2.05071	-1.19556	0.336322	1.72766	2.65473	1.14761	-0.0321116	0.589372	0.477067	-0.530622	-1.05324	-1.0611	-1.04943	-0.720677	-0.0579233	0.20744	0.0955738	0.331473	0.972054	0.694699	0.417489	-0.0293242
	elect 10	4.55328	4.58196	4.36528	4.32607	3.90044	3.53692	3.6062	3.7502	4.86208	6.02486	4.93496	2.92715	1.3581	0.942914	1.03764	1.11408	1.98461	2.63918	3.27519	2.39468	0.664825	-0.562815	-1.283	-0.973328	-0.676171	-0.748578	-0.8179	0.00970249	0.676601	0.37647	0.558745	0.859666	1.61186	1.68083	1.10427	-0.0219594	-0.534073	0.495491	1.76953	1.46378	1.1318	0.346314	-0.444295	-0.324136	-0.294208	-0.570069	-1.24533	-1.52214
	elect 11	3.88409	3.49977	2.73438	2.29393	1.71535	1.06583	0.44228	0.428584	0.744149	1.1124	1.79818	2.7602	2.56824	-0.439482	-1.09883	0.376406	2.19789	3.03801	2.00512	1.81783	1.69326	0.6764	0.259638	-0.581418	-1.23067	-1.05207	-0.432685	0.304	1.00022	1.29379	0.819784	0.417781	0.336449	0.784303	0.665189	0.0882131	-1.56468	-2.21559	-0.582126	0.314135	-0.438182	-1.72159	-1.01572	0.698239	0.576767	-0.303073	1.03495	1.39962
	elect 12	4.46717	3.56069	3.68394	3.80687	3.05252	0.915531	0.416993	0.718008	0.656026	1.11552	1.87431	1.98655	0.762412	-1.15637	-1.53451	-1.15826	0.0441039	0.935059	0.870292	1.6807	1.90818	1.75052	1.17847	0.379524	0.585317	1.59511	1.99494	1.28256	0.00984035	0.010763	0.479217	-0.130105	-0.826559	-0.796946	-0.970568	-1.36722	-1.6183	-1.49511	-0.250464	0.420631	-0.491022	-1.14739	-0.732187	-0.114599	-0.0619079	-0.072231	-0.353625	-0.624373
	elect 13	1.41021	1.67303	0.486397	-0.54747	0.858118	3.15693	2.70251	1.98086	2.96266	3.37641	2.51472	2.55682	3.37996	4.03452	5.57826	6.02832	4.28061	1.71407	1.00304	2.22783	1.92633	-0.0126479	-0.519265	0.395794	1.09164	1.00335	0.561118	-0.126754	-0.571993	-0.35664	-0.366993	-1.5509	-1.39743	-1.44169	-1.58795	-1.05282	-0.13699	0.568785	0.219041	-0.409379	-0.476042	-0.815734	-0.953572	-0.011724	0.835937	0.411281	0.22042	0.751097
	elect 14	2.56222	0.480093	-0.21561	-0.565383	-1.18845	-0.620536	-0.134939	2.20909	4.47149	3.71887	1.92606	1.66417	2.88047	4.19082	4.00197	2.64218	2.42913	2.08294	1.34364	1.83735	1.60097	0.0227638	0.00794045	0.579202	0.488135	-0.54118	-1.15871	-0.842922	-0.040746	0.917781	0.336015	-0.449094	-0.861149	-1.38775	-1.25063	-0.748197	-0.414918	0.214616	0.358484	-0.80261	-0.64907	-0.416632	-0.712875	-0.57985	-0.55474	-0.277661	0.642664	1.96812
	elect 15	2.15458	3.92628	4.65893	4.09667	2.54304	2.32704	1.76628	3.51895	4.96503	3.03404	0.616174	0.297577	2.02791	2.39232	1.8616	3.12229	4.11008	2.80806	1.60742	0.669486	-0.804154	-0.567496	-0.394797	0.0506717	0.0671731	1.325	1.66388	0.400612	-0.253475	0.039903	0.717866	1.09357	0.464253	-0.69273	-0.857443	-1.10777	0.294758	1.43537	0.0153444	-1.51858	-1.96258	-1.46052	-0.850491	-0.536391	-0.647452	-0.54321	0.237761	1.61955
	elect 16	-1.21578	-0.588242	-0.0397839	1.68726	2.46276	1.93238	1.80942	1.99439	2.63783	1.83402	0.462303	1.32154	3.4607	4.30741	3.47717	3.25127	2.33861	0.378429	0.632696	2.19921	2.11338	0.725023	0.421345	0.797464	0.344433	0.687707	1.24676	0.904461	0.546797	0.300036	0.0496417	-0.175119	-0.559302	-1.14267	-1.42746	-0.465121	1.72766	2.05289	-0.60035	-1.83003	-1.07253	-0.0181644	-0.147186	-0.536502	-1.06044	-1.21316	-0.542219	-0.417012
	elect 17	1.57897	1.45783	0.805486	0.142588	0.112729	-0.682946	-0.10509	0.961117	2.45911	2.89539	1.65671	0.358977	0.812569	2.08013	2.95893	3.37655	3.84657	3.21663	2.83402	2.54136	1.9365	1.54567	1.4938	1.51666	1.19444	1.03644	-0.119883	-0.808165	-0.511872	-0.744309	-1.18643	-0.943744	-0.474911	-0.189936	-0.741227	-1.49173	-1.52559	-0.913256	0.0609913	0.0491295	-0.198124	-0.583606	-1.00866	-0.769384	0.208522	1.07495	1.10995	1.01938
	elect 18	2.08919	0.71545	0.18398	0.133707	0.0720866	-0.865427	-0.884811	0.877921	3.43403	3.48382	1.37972	1.059	2.21145	2.74027	2.89846	2.61414	1.18378	-0.15814	-0.544706	-0.0755591	0.575546	1.4481	1.70503	1.80757	0.972298	-0.129075	-1.12483	-1.12282	-0.0474814	1.42601	1.29552	0.692052	-0.0736315	-0.867071	-1.24944	-0.991687	-0.907	-0.240293	0.89074	0.648145	-0.251324	-1.4225	-1.7605	-1.19196	-0.329692	0.528719	0.210314	-0.417571
	elect 19	0.453599	-0.679647	-1.50104	-1.65102	-0.0661922	1.87712	1.64479	1.75025	3.11575	3.92829	2.47382	0.986382	0.727851	0.454685	0.00785675	0.503465	2.04263	2.22725	2.0219	2.40363	1.66497	0.558132	-0.33478	-1.11503	-0.924701	-0.534743	-0.689195	-0.387612	0.0196024	0.0565327	0.581514	0.181281	-0.37435	-0.845771	-1.49254	-1.39525	-0.32963	0.859189	0.613161	-0.36794	-1.03701	-0.987627	-0.838853	-0.435615	0.8083	2.30265	2.20828	1.30602
Conscious report - Seen	elect 1	2.44169	2.61038	2.66956	2.38609	2.40224	2.25947	2.18736	2.06446	2.48003	3.63887	4.63085	4.95522	4.53579	4.34542	4.20185	3.7523	3.15082	2.97937	2.86441	2.03113	0.881182	0.0529775	-0.706779	-1.13188	-0.299293	0.909827	0.982058	0.0327181	-0.337445	-0.419354	-0.927954	-1.44041	-1.8069	-1.17004	-0.166919	0.450102	0.71321	0.385834	-0.660628	-0.583985	0.426393	1.47856	2.41373	2.2146	0.889311	-0.123522	-0.569563	-0.412308
	elect 2	4.13794	2.90603	1.16885	-0.398139	-0.0745723	2.46041	3.43313	3.86994	4.28518	4.72679	4.98186	3.92469	3.49323	4.15733	3.66123	2.5663	1.7424	1.72228	1.79966	1.41815	0.977054	0.290781	-0.33321	-0.210612	0.339918	0.283553	-0.397664	-1.01887	-1.40538	-1.37778	-0.724656	-1.17299	-1.57803	-1.04104	0.192204	0.946246	0.806662	0.224428	-0.88922	-0.897162	-0.127196	0.175778	0.772937	1.28535	2.04849	2.17477	1.36196	0.382353
	elect 3	7.83017	7.89826	7.33191	7.11102	7.8952	6.73137	6.27094	7.60299	8.79884	8.47244	7.07291	5.67509	5.04884	5.82911	6.80039	8.11636	9.15681	8.42479	5.99868	4.19082	1.96329	-1.14967	-1.37159	-0.670653	0.192921	1.04583	0.59328	-1.49128	-1.6613	-0.114132	-0.237759	-0.331459	-0.332715	-0.48023	-0.301541	0.104145	0.776167	1.50982	0.937158	-0.448026	-1.314	-1.33687	-0.485867	0.307627	-0.144183	0.00249271	1.207	1.73638
	elect 4	7.94998	6.94709	5.66806	5.60667	6.5278	7.14628	6.68187	6.46758	6.8337	7.26623	7.09467	5.96515	4.76118	5.36507	5.19386	3.14312	1.71533	2.99882	4.41255	4.39676	3.03959	0.991886	0.661373	1.61312	1.79351	0.941178	0.275956	-0.749442	-1.7806	-1.47945	-1.07632	-0.694598	0.0384673	0.348994	-0.373602	-1.05978	-0.709993	-0.239356	-0.100544	0.163317	-0.339692	-0.451378	0.169345	0.256959	-0.17509	-0.557147	-0.616805	-0.618409
	elect 5	3.92809	3.98557	3.33273	2.9098	2.88658	3.34231	2.76963	1.69206	1.67372	2.45266	3.31016	3.96882	2.95679	2.02145	3.05336	4.05347	4.06651	3.46079	2.73828	2.07547	1.43534	0.812218	0.162614	-0.333462	-0.0629658	-0.148794	-0.266936	-0.320743	-0.869459	-0.867583	-0.144921	-0.350727	-1.32545	-1.52258	-1.31529	-1.47251	-0.91603	-0.367515	0.207911	0.402862	0.307431	0.21421	-0.293422	-0.362336	-0.211724	0.332541	0.909253	1.72506
	elect 6	2.84313	1.81451	2.2729	2.71047	1.64031	1.22056	1.29895	1.63849	2.62999	3.18912	3.36173	3.5653	4.48688	4.56446	3.95392	3.47189	3.33892	3.34983	4.17457	4.41846	3.11307	1.02931	-0.296001	-0.814421	-0.896394	-0.315161	-0.0211928	-0.176923	-0.648072	-0.825972	-1.21884	-1.30579	-0.771038	0.107873	-0.0606175	-0.82393	-0.644523	0.020783	0.417089	0.83563	0.799388	0.381371	-0.295391	-1.10759	-1.30276	0.14652	0.948598	0.854253
	elect 7	3.2924	3.25996	3.03669	2.77412	2.49612	2.54385	3.23629	3.86401	3.77431	3.57255	3.46249	3.04462	3.12172	4.11166	3.65071	2.63536	1.45048	0.468791	0.290632	0.779327	1.31327	1.29132	0.856011	0.269186	0.249056	0.34239	0.423661	0.492624	0.288385	1.13856	1.66155	0.825442	-0.328769	-0.807643	-0.348603	0.797953	1.39288	0.559128	-1.05573	-1.47719	-1.40563	-1.05044	-0.830444	-0.844176	-1.28103	-1.41279	-1.3671	-0.873109
	elect 8	2.80034	3.40647	3.39887	3.44093	2.89277	3.11976	4.49121	4.68044	4.03476	3.80166	3.76675	4.11674	4.45087	4.27119	3.78593	4.1332	5.01859	5.74696	5.00679	3.18514	2.29981	2.03135	1.24208	0.507017	0.412264	1.08296	0.366057	-0.580604	-1.25527	-0.992564	-0.230158	0.0226646	-0.992092	-1.54505	-0.262472	0.859427	1.01548	0.165736	-0.943609	-1.2652	-1.00184	-0.178954	0.00424838	-0.585233	-0.84217	-0.202067	1.12932	1.10032
	elect 9	5.71917	5.17112	6.0111	7.43606	7.5968	5.1313	3.6368	3.22775	4.90468	6.97444	7.52416	7.8927	7.79198	5.97907	5.42138	6.08938	6.31671	7.00615	7.13104	4.93844	2.77697	0.621042	-0.178439	0.117872	0.0935711	-0.256598	-0.0236888	-0.446672	-0.247052	-0.203637	-0.758732	0.538078	0.565083	-0.602425	-1.69566	-1.62684	-0.639642	-1.02027	-1.80115	-1.03061	0.165592	1.02379	0.486344	0.0443474	0.0292388	0.12057	-0.173555	0.763125
	elect 10	5.68019	7.51084	8.03726	6.93656	5.51579	5.23322	5.68178	5.29886	4.44316	4.05348	4.33182	3.99355	2.91353	1.69062	1.39977	1.96307	3.18316	4.13723	4.11388	2.99536	0.643768	-0.841866	-0.528348	0.725171	1.25647	1.56147	1.35837	0.217043	-0.0860595	0.549847	-0.35012	-0.882889	-0.194873	1.0478	1.10175	1.18191	1.05073	0.506495	0.0929526	-0.415412	-1.74128	-2.10605	-0.87344	0.543534	-0.167819	-0.773118	-1.07822	-1.61802
	elect 11	3.85418	3.29881	1.66717	0.887096	0.334235	1.36723	2.8235	3.75445	3.58116	3.73811	3.30911	3.15468	3.9823	4.39402	4.67315	4.30936	4.10099	4.19953	4.60599	4.30533	2.65177	-0.125283	-1.44937	-1.45734	0.132204	1.54043	1.58741	0.788937	-0.297634	-0.568908	1.00589	1.45814	0.278025	-0.732473	-0.788324	-0.923772	-1.03701	-0.363701	0.880975	0.936329	-0.211995	-0.7333	-0.479764	-0.558661	-1.0169	-0.878471	-0.42566	0.433576
	elect 12	3.38333	3.04058	3.37903	4.13844	4.9642	4.36837	3.01279	2.56599	2.83065	2.95964	2.88895	2.71865	2.58451	2.97953	3.20096	2.22964	0.741743	0.595754	1.7721	1.99503	0.897815	-0.00821458	-0.86868	-0.931697	-0.148892	0.888201	1.47757	1.2497	0.0477106	-0.839377	-0.0896688	0.625246	0.0055154	0.514764	1.40704	0.59674	-0.675588	-0.986386	-0.881683	-0.767837	0.0690265	1.00819	1.49139	1.26086	0.302454	-0.335305	-0.0701082	-0.847005
	elect 13	4.9532	4.74891	5.79864	6.13627	5.84282	4.01273	2.96651	2.96997	4.02438	4.41942	3.7702	2.92011	1.82346	2.50683	2.98343	2.21488	3.12501	4.57763	4.40218	3.10918	1.70722	0.183506	-0.991783	-1.08473	-0.1939	0.555228	0.363591	-0.689898	-1.89038	-1.8409	-1.64055	-0.81208	-0.037634	0.302709	1.18757	1.71105	0.903977	0.126176	0.188899	0.885599	1.38128	1.23546	0.756997	0.251786	-0.0946768	-0.279948	-0.862614	-1.14267
	elect 14	5.16118	3.81226	2.90413	3.12126	3.27941	4.08906	4.9304	4.40069	3.2026	3.3649	4.08784	4.54992	5.33347	5.46255	3.96783	4.63084	5.28201	4.2311	3.5806	2.55502	1.07321	0.891573	1.92469	2.39855	1.12803	0.0747547	-0.110452	-0.265725	-0.987143	-0.579184	0.200286	0.0777829	-0.0458475	0.103147	0.154769	0.748308	1.33975	0.945266	-0.646786	-0.812502	-0.164575	-0.376367	-1.62881	-2.0708	-1.41048	-1.00401	-0.596279	-0.044089
	elect 15	6.94612	5.81823	3.61389	2.85996	3.20854	4.00854	4.93109	4.54664	3.88699	4.31387	4.69419	4.60629	4.55051	4.21716	3.45545	4.06506	4.53384	4.2036	3.96974	3.38042	2.1449	1.36663	1.24069	1.57845	1.46475	1.11073	1.01084	0.862676	0.132802	-0.0353714	-0.271383	-1.01576	-0.889865	-0.176634	-0.588524	-1.08451	-1.63646	-1.30216	-0.9684	-0.668906	0.441035	0.327205	-0.900399	-1.01919	-0.613753	-0.392158	-0.501208	-0.523557
	elect 16	6.79167	4.98067	4.03073	4.12993	3.60806	1.85434	1.34791	1.55251	1.25038	0.734976	1.11234	2.3373	2.16658	1.48426	0.808023	0.940705	1.2133	1.23749	0.755864	0.440221	-0.381585	-0.371638	0.325069	0.87865	0.680337	0.0288104	-0.291198	-0.781944	-1.21608	-1.28362	-1.08883	-1.15652	-1.46721	-1.44556	-0.208513	1.28356	1.06572	0.551192	0.73178	2.01312	1.97187	0.121713	-1.5211	-0.937232	-0.0724308	-0.0828761	0.590051	1.03989
	elect 17	0.557893	1.93954	3.09468	4.44448	3.8606	2.85135	3.75005	4.18185	3.27134	1.30505	0.672638	1.95957	2.34106	2.43555	2.97389	2.08305	1.39177	2.50192	2.56077	2.61763	2.44736	0.999166	0.687509	0.606138	0.181849	-0.412183	-0.60362	-0.834742	-1.12958	-0.960609	-1.49829	-2.01902	-0.767501	0.452782	1.03055	1.41272	0.583622	0.0266385	0.19932	-0.230291	-0.67102	-0.485061	-1.13712	-0.581766	-0.124315	-0.57539	-0.136801	0.812023
	elect 18	3.37757	6.1538	7.7919	7.88248	7.82295	7.8018	8.96901	9.25117	8.20214	8.23169	6.26452	3.80965	2.35087	2.73351	4.51639	4.46344	3.08366	2.9488	2.98255	3.38507	2.89689	1.76831	0.900911	-0.440388	-1.25494	-0.327964	-0.0193453	0.0588782	-0.0994679	-0.0361348	0.237817	0.533355	1.45207	1.18524	-0.128369	0.177954	-0.123297	-1.29125	-0.446008	-0.323805	-1.20617	-1.57119	-0.286552	1.09597	0.65719	-0.397788	-1.21271	-1.07518
	elect 19	3.66321	3.50673	2.68113	2.3787	3.17067	4.5736	4.43213	3.83998	3.04775	3.19103	3.89856	4.55497	4.44778	3.07052	3.28148	3.11737	1.94896	1.58155	1.9572	1.55261	1.18496	2.04577	2.30683	1.37682	0.246521	-0.0520943	-0.0309166	-0.150078	-0.493579	-0.669507	0.00560083	-0.727103	-1.61655	-2.0488	-1.65401	-0.786765	-0.0644704	0.525183	0.528106	-0.247655	-1.06418	-0.904219	-0.456536	-0.0593113	0.110044	0.27598	0.855166	0.891317
	elect 20	0.762098	0.728872	1.12924	1.31593	1.15053	0.814482	1.21545	1.6803	1.05139	-0.144684	-0.677534	-0.56284	-0.355041	1.67561	3.06112	2.96967	2.74754	2.08292	0.967444	0.316935	0.450805	0.671413	0.713209	1.40711	1.66332	1.15489	0.230617	-0.55114	-0.351949	-0.333039	-1.28351	-0.783157	0.503561	1.26921	1.08413	0.379921	0.368733	0.523929	-0.756778	-1.51538	-1.31141	-1.37044	-1.66605	-1.45288	-1.12978	-0.68019	0.420907	1.1142
	elect 21	2.84236	2.35354	2.8864	3.2686	4.23225	6.24925	5.62259	4.10644	3.57773	3.38022	2.10747	0.944275	1.13739	2.54223	2.45035	2.66717	4.11189	4.65382	3.52671	1.7739	1.24417	-0.0122479	-1.50949	-1.1517	0.521345	1.22138	1.87319	1.76899	0.692911	-0.155572	-0.522618	-0.207866	0.26074	0.128761	-0.150138	-0.436112	-0.196985	0.282094	0.923279	0.688949	0.223251	-0.824395	-1.8855	-1.91546	-0.951933	0.899934	1.09163	-0.461541
	elect 22	5.79946	6.05747	6.73826	6.64148	5.31032	5.33426	7.54444	10.2071	11.1012	9.59816	7.98513	8.05705	5.72539	2.92834	5.11207	7.00003	5.20862	3.62547	3.09471	1.69448	0.312541	-0.870012	-1.55481	-1.14711	0.115553	1.18886	1.60657	0.385955	-1.21871	-0.605362	-0.347418	0.323479	1.1156	0.404604	0.308662	0.198777	0.14895	-1.24737	-1.90677	-0.701979	0.577491	0.983086	1.76339	1.41257	-0.335257	-0.435836	0.741949	0.99652
	elect 23	5.48017	6.27135	4.86713	2.67978	1.99066	2.47934	3.78014	4.66352	4.45594	4.18473	4.29037	4.71605	4.51974	4.50388	6.61099	7.72081	6.57392	5.90372	5.50632	3.49538	1.91628	1.30802	0.835162	-0.047348	-0.467446	-0.159544	0.896413	1.15468	0.0856033	0.3037	1.02713	1.13711	0.74193	-0.442601	-1.33651	-1.15242	-1.18464	-1.82797	-1.08225	-0.129797	-0.100267	0.22773	0.785177	0.938705	0.851041	0.0423699	-1.54504	-1.63919
	elect 24	5.73309	5.285	5.63474	6.7784	6.87724	6.09059	5.58944	5.76842	6.53861	5.87912	4.22634	1.93029	1.35897	2.83538	2.45532	2.07833	1.73741	1.78484	2.00875	1.51905	1.48654	0.752236	-0.112531	-0.53561	-0.414891	-0.306845	-0.74891	-0.797532	0.0172307	0.74339	1.80539	1.4942	0.486292	-0.806181	-1.46195	-1.01571	0.078553	-0.0530856	-1.37397	-1.1755	-0.762759	-0.236056	0.923549	1.49303	0.947204	-0.20685	-1.08239	-1.2007
	elect 25	8.67289	6.27765	5.94533	8.38335	10.4536	9.48865	8.51881	7.42516	6.01921	6.18624	7.33978	6.49025	6.35378	8.93084	7.64358	4.47479	2.68827	1.93114	2.07481	1.33735	1.09807	0.555735	0.579647	1.16065	0.362192	-1.16348	-0.813264	-0.184092	0.656706	1.07211	0.986282	-0.334755	-0.0779871	-1.05139	-2.49263	-1.85294	-0.177862	0.615228	1.06555	1.64161	0.738527	-0.237583	0.474323	-0.1451	-0.982168	-1.46372	-1.0743	-0.0864462
	elect 26	4.91468	4.578	4.9081	4.15819	3.58704	7.30548	11.5352	9.93302	5.20664	4.33846	5.57829	4.86009	3.63318	3.62525	4.17792	3.89357	4.25218	4.8171	4.83179	3.16871	-0.00334598	-1.31602	-0.777158	0.0923009	0.128844	-0.206918	-0.446864	-0.713328	-0.966866	-0.0564153	1.20466	1.11256	0.157986	0.261794	1.00411	1.28971	0.58794	-0.475441	0.449464	0.413813	-0.63677	-1.1772	-0.834013	-0.62996	-0.736397	-1.38466	-1.37625	0.318076
	elect 27	4.32251	4.94197	5.19676	5.43302	5.26829	5.55612	5.4811	4.16722	3.07946	3.01008	3.21844	2.77408	3.04439	3.50249	4.03323	4.19335	3.55051	3.15758	3.01821	2.80415	2.42982	1.41133	0.51144	0.439191	1.09258	1.47983	1.00505	0.129835	-0.66763	-1.1154	-1.1345	-0.678026	-0.509962	-0.799814	-0.971992	-1.13069	-0.882511	0.203235	1.80961	1.50468	0.326629	-0.567234	-0.761997	-0.10818	-0.00922985	-0.809163	-0.900026	-0.780688
	elect 28	1.06383	1.41048	3.17735	5.85432	6.7612	5.23487	3.933	3.34286	4.10958	6.19192	6.78229	4.67001	2.58578	1.80351	2.81742	3.43907	2.1983	2.18383	2.12053	1.29883	1.95146	1.88955	0.95419	0.804559	0.736038	0.792783	1.13249	1.09289	0.30501	-0.356809	-0.894689	-1.13607	-0.40643	0.517218	0.636089	0.0148887	-0.88225	-1.11119	-0.726086	-0.915276	-1.15653	-1.23038	-1.25672	-1.16691	-1.10536	-0.980641	0.161126	0.949573
	elect 29	3.81641	3.16442	2.89634	3.57668	4.06155	3.70975	4.05846	4.52994	3.62637	3.40623	3.84297	2.67136	1.89065	1.28536	1.35418	2.99769	3.75018	3.52572	3.23532	2.69059	2.40929	1.31189	0.284851	-0.433067	-0.36298	0.269793	0.367785	0.0278106	-0.224994	-0.537442	-0.358706	0.28824	0.381038	-0.485031	-0.802153	-1.09833	-1.78533	-1.68608	-0.556758	-0.389235	-0.711399	-0.635507	-0.508322	-0.263191	-0.160543	-0.33543	0.548435	1.95304
	elect 30	1.13463	0.984357	1.78703	3.06053	3.07756	2.20768	1.58255	0.945147	0.28387	0.124695	0.730699	1.13816	0.936144	0.877362	1.09834	0.952053	1.12102	1.71995	1.78992	0.890541	0.0244245	-0.558819	-0.592571	-0.319202	0.440761	1.39842	1.25996	0.0630951	-0.65419	-0.894401	-1.18184	-1.20342	-1.19514	-0.82931	0.0414905	0.533195	0.4851	-0.119522	-0.457589	-0.577463	-0.99069	-1.05352	-0.777219	-0.409565	-0.0563029	0.646061	2.12694	2.46399
	elect 31	1.41158	1.46416	1.19187	1.18778	1.67922	1.62281	1.39769	1.45948	1.36702	1.03581	0.841665	1.05452	1.31276	0.949466	0.976248	1.37484	1.9856	1.91396	1.40703	1.2409	1.02746	-0.808798	-1.94598	-1.54911	-0.596209	0.146784	0.513085	0.337554	-0.622226	-0.868437	0.0112763	-0.482639	-0.646634	0.0923516	0.651837	0.747682	0.353832	0.0252545	0.0741203	-0.967817	-1.75967	-0.974572	0.288521	0.689482	0.432449	-0.232033	0.287477	1.38245
	elect 32	2.49981	3.08759	3.64825	3.92698	4.15432	3.40173	3.06438	2.81751	2.64634	3.05488	3.51682	3.57179	3.27293	3.29554	4.09781	5.60336	6.35043	4.89564	2.5253	1.78862	1.5415	1.11298	1.02575	-0.602809	-0.969653	-0.531341	-0.775256	-0.796217	-0.19032	0.847033	0.906561	0.725296	0.766311	0.928872	1.43269	0.829996	-0.863414	-2.15406	-2.16926	-1.61877	-0.79211	0.00277075	0.336222	0.535058	0.206832	-0.546106	-0.0534312	0.818035
	elect 33	2.58306	2.66444	2.32819	1.8197	2.14212	2.0167	2.00449	2.14588	2.15591	3.07281	3.67338	3.05578	1.99884	1.04336	0.629547	0.875238	1.38654	1.539	1.28452	1.38854	2.05245	2.5062	2.30255	0.687435	0.202878	0.940078	0.653944	-0.22261	-0.484976	-0.244138	-1.13263	-1.22003	-1.02851	-0.844214	-0.472693	-0.527601	-0.478112	-0.724346	-1.22265	-0.828522	-0.661379	-0.395331	0.0245829	1.05632	0.988708	-0.379774	-0.192805	0.107848
	elect 34	3.93929	3.39436	2.0249	1.22121	1.21617	0.983289	0.97961	1.64352	2.82577	3.36776	2.33432	1.33803	1.6926	2.71752	3.13347	4.38157	5.60342	5.82962	5.04696	3.55527	2.21728	1.36644	0.697418	-0.502408	-1.30074	-0.96332	-0.399268	0.0567314	-0.383286	-1.34343	-2.23318	-1.48486	-0.660014	-0.57234	-0.183335	-0.550745	-0.701798	-0.409059	-0.290718	0.0484602	0.984644	1.42829	1.00155	0.777194	0.891017	0.990072	0.772636	0.699303
	elect 35	3.19421	3.89683	4.19459	3.86878	3.0586	3.49602	4.9316	6.31195	6.68802	6.00477	5.02749	4.39884	3.3742	2.93131	3.79455	4.87405	4.92268	2.9451	0.909977	0.5258	0.965989	1.10195	0.914745	0.780408	1.37233	0.685513	-0.46166	-0.284235	-0.413383	-0.690022	-1.53125	-2.01111	-1.81694	-1.22005	-1.04222	-0.478932	0.294601	-0.517671	-1.4428	-0.866385	0.581164	1.40755	1.12235	0.60368	0.973344	1.16221	0.130474	0.116575
	elect 36	4.46788	2.52414	1.89405	2.76761	3.55006	4.45012	5.17148	5.93558	5.93565	5.05065	4.08045	4.34334	4.67991	4.1694	2.79311	2.51617	2.76043	1.63085	0.729955	0.906248	1.34798	0.4101	-1.04664	-1.34223	-0.883826	-0.9671	-0.600057	1.19311	2.48856	2.64867	1.09955	-0.309932	-0.533799	-0.424603	-1.00584	-0.751462	0.0103169	-0.657195	-0.811415	-0.148945	0.40211	0.247697	-0.299012	-0.344202	0.187489	1.06518	0.26617	-0.940308
	elect 37	7.60589	5.20641	5.1459	6.0272	6.13918	7.33811	9.26761	8.53519	6.5097	5.2184	4.66704	4.89418	7.20922	11.6208	11.9781	9.55673	7.13136	7.05255	6.2521	2.88901	0.532417	0.281217	0.731302	-0.440642	-1.3419	-0.598163	0.572104	0.761738	0.606253	-0.135092	-0.622497	-0.760693	-0.402368	0.563947	0.901145	1.01506	0.382728	-1.8499	-2.73369	-0.739798	1.33757	2.01731	1.29612	-0.0246509	-0.584412	-0.665655	-0.835581	0.435684
	elect 38	4.61875	3.50069	3.09118	3.26132	3.31234	3.76482	5.09936	5.3493	4.57095	4.18903	3.74489	3.49692	4.32526	4.98418	4.882	4.50786	4.44719	5.1548	4.37784	2.9028	2.29847	1.55614	0.960267	-0.664508	-1.81515	-0.401181	1.39154	1.15511	0.156467	-0.49097	-0.021163	-0.142958	-0.772984	-0.747599	-1.10485	-1.31068	-0.737572	-0.128002	-0.433634	-0.645772	0.382153	1.6966	1.60027	0.477331	-0.230668	-0.918862	-0.928289	0.00605703
Conscious report - Unseen	elect 1	8.91431	7.54122	5.53513	2.90566	3.47529	7.05742	7.59344	6.72688	5.85592	4.27211	4.09477	4.04565	2.45038	1.08004	2.27701	2.80309	1.43155	-0.354345	-1.94159	-1.01905	1.2002	1.38378	0.282801	-0.78775	-0.683661	0.101597	-0.0254934	-0.470701	-0.583676	-0.052393	0.250853	-0.545005	-1.27693	-1.0616	-0.622049	-0.861223	-0.417646	-1.11919	-1.82693	-1.33722	-0.88832	0.100429	0.377107	1.18796	1.78139	0.881547	0.679337	1.51835
	elect 2	4.4561	5.36918	5.3103	2.60882	1.64351	3.34612	3.27017	2.52683	2.60917	2.62901	2.98446	2.77663	2.23461	1.71454	1.63631	1.38537	1.25389	2.38187	3.81276	4.17493	3.24257	0.479533	-0.638824	-0.872928	-0.818234	-1.29428	-1.20151	-0.573144	0.0231135	0.524959	0.51239	-0.541306	-1.18701	-0.81207	0.033494	-0.0499967	0.560844	1.20416	0.654442	-0.132321	-1.04282	-1.46266	-0.863834	-0.0916576	0.523028	0.768306	1.11845	1.20345
	elect 3	2.90897	2.83781	3.00295	2.39167	2.76203	4.48993	4.53268	4.22269	4.04924	3.49609	3.4556	3.19464	3.31726	4.11338	3.7479	2.76122	1.72459	1.24193	2.43056	4.33248	3.32617	0.31935	-0.452589	-0.61304	-0.241692	0.0799216	0.682268	0.917694	0.157525	-0.20653	-0.0465526	-0.284432	-0.633944	-0.637263	0.55243	1.70662	0.856574	0.295737	0.727281	0.326283	-0.493981	-0.821736	-0.475042	0.0448544	0.0302685	-0.44839	-1.63165	-2.25901
	elect 4	4.70351	4.38901	3.98965	3.2758	2.97867	2.23291	0.969764	0.275722	0.415423	1.59828	3.53996	4.74315	4.26636	3.37572	3.08034	3.38831	3.98414	4.11779	4.0149	3.36385	2.86167	1.9909	1.03999	0.522517	-0.384692	-0.921812	-0.377843	-0.385013	-0.709502	-0.833998	0.107481	0.174625	-0.443326	-1.16004	-1.23219	-0.407088	0.851382	2.01385	0.788112	-0.712708	-1.09087	-0.532296	-0.149551	-0.0673923	0.525179	0.710216	-0.258209	-0.756605
	elect 5	1.81392	1.74687	2.08252	1.97754	1.29121	1.70087	2.70032	2.57688	1.61057	0.910258	0.930947	1.40089	2.37491	2.96665	3.11285	2.92392	1.7256	0.540351	-0.220527	-0.524686	-0.148913	1.24529	1.74338	1.3606	0.0300483	-1.08093	-0.959733	0.0605348	0.726402	0.800229	0.905341	0.475089	0.39118	0.439755	0.557272	0.366434	0.199023	0.233538	0.589415	0.733904	0.8086	0.412336	-0.539071	-0.601137	-1.25204	-2.27425	-1.70672	-1.70915
	elect 6	1.28507	1.966	2.88045	3.03016	2.80545	2.81752	2.67788	0.935955	-0.763395	-0.754451	0.437406	0.649181	1.73533	3.85867	4.53504	4.59518	4.54891	3.91432	2.52931	1.29825	1.24347	1.5004	0.932401	1.15026	0.984206	0.167509	-0.53643	-0.502824	-0.425593	-1.07249	-1.08152	-0.393525	-0.22563	-0.611131	-1.41577	-2.05496	-1.134	0.321573	1.16869	1.43997	0.572379	-1.12333	-1.53089	-0.545246	0.0795705	0.769993	0.869647	-0.156271
	elect 7	7.40168	7.14268	6.64848	8.10301	7.86065	4.25087	2.31823	2.30103	3.21581	4.67022	6.22508	6.8408	7.62054	7.62213	5.1006	2.69616	2.15934	2.60346	3.40988	2.986	0.307821	-1.24969	-0.368271	0.359921	1.07025	0.630248	0.0101589	0.0848312	-0.0101511	-1.1725	0.00238101	0.650718	0.495709	0.733253	0.23672	0.794998	1.4235	0.256576	-1.6472	-1.53501	-0.0926784	0.67644	1.16109	1.03571	1.28701	0.939411	-0.989397	-1.64508
	elect 8	0.923224	0.869905	1.00646	1.47933	1.81532	1.12343	-0.583732	-0.865992	0.271432	1.07204	1.73243	2.37639	1.9987	1.45053	0.786239	0.228185	0.139952	0.577382	1.27298	0.986665	0.636846	0.732166	0.466747	0.365751	0.0477169	0.271836	0.551487	1.05261	0.472766	-0.0275241	0.741357	0.99354	1.18048	0.218964	-0.673621	-0.0386809	0.0727405	-0.622604	-0.573315	-0.83939	-2.43588	-2.64409	-1.44057	-0.642473	0.490158	1.72545	1.31392	-0.246102
	elect 9	1.55423	0.94795	1.95915	4.79537	7.09357	5.26522	3.61336	4.81249	7.00649	9.26179	10.5677	7.6446	4.67288	3.14734	3.36193	3.00558	2.98488	3.50145	3.81548	2.31689	-0.00794778	-1.11563	-0.319497	-0.0649016	0.0215155	-0.969472	-1.75195	-0.659376	-0.277509	1.1797	-0.0711301	-0.963814	-0.362363	0.156348	0.903186	1.51668	0.846824	-1.1193	-1.60151	0.448281	1.95452	1.68434	1.24765	0.604509	0.11804	0.618774	0.898924	-1.07412
	elect 10	3.15145	5.35588	6.56566	5.4868	4.50387	3.77679	2.14074	1.09015	1.90956	3.82617	4.90819	4.33823	4.61784	4.85527	5.14126	4.34433	3.1433	3.19173	3.70701	3.5768	1.88188	-0.155486	-0.794376	-0.784391	-0.144807	0.535714	0.260458	-0.185118	0.511518	1.46681	1.20445	0.81402	1.22514	1.57515	1.11248	-0.123881	-1.27198	-1.20545	-0.919011	-1.4488	-1.7624	-1.34894	-0.341808	0.524745	0.626695	0.103766	0.320774	0.32731
	elect 11	1.212	1.72983	3.11139	4.22134	4.35444	3.80867	2.93329	2.68749	1.92123	0.971542	0.509141	0.907229	2.0593	3.26817	3.43006	2.94067	2.40188	2.59708	2.77328	2.88595	2.62518	1.60003	1.03785	0.993882	0.492074	-0.205915	-0.172588	-0.377255	-0.523019	0.242901	0.359369	-0.110194	0.250948	1.14012	1.12132	0.443543	0.178355	0.286437	0.335968	0.311691	-0.104554	-0.407824	-1.11972	-1.43393	-1.2615	-0.663181	-0.437075	-1.01209
	elect 12	5.7572	5.419	6.16913	6.80352	6.0851	4.09354	3.21565	2.29757	1.63899	1.99339	2.70989	3.71204	3.95041	3.00218	3.05556	3.19735	3.1699	3.56665	3.44665	2.09986	1.2528	-0.177821	-1.32331	-1.44571	-1.24092	-1.43829	-1.73361	-1.42157	-0.948896	-0.711229	-0.310216	-0.258397	-0.768708	-0.210483	1.10303	1.22891	0.129303	-0.570039	-0.266405	-0.185656	0.543011	1.16333	1.20483	1.14346	0.977969	0.755514	0.402896	0.670383
	elect 13	1.89456	1.92211	3.08415	5.70589	6.27976	6.06786	5.65554	5.27475	5.01642	4.05167	4.61279	6.61666	6.62789	5.4371	4.7179	3.11762	1.67585	1.91987	2.51318	0.763601	-0.532665	-0.386893	-0.364353	1.02188	0.738388	-0.304174	0.282569	0.516627	1.2617	0.751951	-0.875581	-1.25942	-0.993587	-0.900384	-1.59259	-0.630512	0.391608	1.19205	1.86837	-0.0955928	-1.36026	-1.17676	-0.629939	-1.17232	-0.850461	0.732434	1.33303	1.15932
	elect 14	5.61475	6.35219	7.37279	5.86025	3.9708	4.16175	5.85683	7.53122	6.60606	4.43361	2.93003	2.84288	3.94156	4.30524	5.45673	6.6045	6.76344	5.51207	4.13792	3.82624	2.97232	1.40255	1.05651	0.550292	-0.0761736	-0.592614	-0.183902	0.171023	-0.427907	-0.969109	-1.50377	-1.55629	-1.66873	-1.09148	0.218697	0.819862	-0.143141	-0.103015	0.571724	1.17334	0.887165	-0.0425399	-0.403833	0.0328415	0.262472	0.52015	0.424443	-0.0612193
	elect 15	6.67481	5.87607	5.20542	3.87385	3.01639	4.5738	6.45604	7.11166	6.01995	5.13261	3.98255	2.67586	3.13063	3.62222	4.65795	5.00465	3.9491	1.27587	-0.174972	-0.36507	0.500527	1.41571	1.17699	0.839734	-0.493161	-1.32391	0.00510664	0.915117	0.722274	0.263077	-0.234098	-0.458541	-0.524684	-0.99038	-1.88838	-1.95638	-1.81025	-1.1263	-0.16937	0.0986849	0.329335	1.00752	1.35197	1.62748	1.30913	0.319563	-0.171865	0.00714946
	elect 16	8.00009	7.22659	6.59178	6.1215	4.43602	3.39046	2.10626	1.54325	1.56012	2.28455	2.22053	1.57118	1.9019	1.91929	0.828686	-0.75117	-1.62002	-1.32392	-0.599599	0.491749	0.331141	-0.36866	1.27141	1.5992	0.728031	-0.0646851	0.218886	1.34607	0.338182	-0.480176	0.415508	-0.509367	-1.16954	-1.71159	-2.26279	-0.971252	0.169507	0.519901	-0.526565	-1.23603	-0.988899	-0.00246812	0.0518806	1.50652	2.13871	0.636705	0.0787761	-0.00238485
	elect 17	2.70804	2.06437	2.67711	2.8117	2.68008	2.46352	2.74243	4.33086	5.5323	4.01532	2.03832	2.57362	2.55722	1.65346	2.00559	2.56032	2.77458	2.25718	1.66764	1.32828	0.72125	0.577463	0.0495001	-1.0756	-1.53568	-1.14199	-0.615388	-0.277031	-0.753761	-0.778504	-0.672066	-1.19441	-1.17567	-0.773648	-0.418895	0.584817	1.78852	1.89332	-0.354437	-0.704386	0.00626016	0.915654	1.35688	1.21079	1.29785	0.990958	1.45882	-0.00138888
	elect 18	1.98083	3.14719	4.20171	4.52553	4.03944	4.27435	3.76615	2.50511	2.14328	2.11702	2.53933	3.34564	3.24647	2.12852	0.479334	1.00758	2.0286	2.10627	1.66911	1.21739	0.332045	-0.185181	-0.668129	-1.27928	-1.6664	-1.21584	-0.887964	-1.12339	-1.09876	-0.625592	-0.440236	0.223478	0.410288	-0.0178764	-0.546102	-0.731914	0.581343	0.894487	0.259824	1.38018	2.30374	2.03876	1.17343	0.374919	0.200439	-0.0438612	-0.706485	-0.635517
	elect 19	1.44104	2.38059	3.67989	3.7426	3.22167	2.29466	2.06705	1.79565	0.145747	0.0481628	1.10919	1.12525	1.27954	2.5454	3.15552	2.53417	2.29598	2.79979	3.3597	3.60209	2.13425	-0.32453	-0.340187	-0.0829917	-0.679707	-1.52127	-1.81865	-0.960656	0.88431	1.13534	0.413417	0.341812	0.755325	1.6376	0.922183	-0.629678	-0.841864	-0.584653	-0.213228	0.874536	0.985715	0.453224	0.0487275	-0.0720244	0.00131644	0.600379	0.874886	-0.57218
	elect 20	4.21961	3.69801	2.54385	0.972179	0.587224	2.30451	3.0155	2.02261	1.91695	3.10698	4.16741	4.63547	3.81204	2.15931	1.65329	0.672634	0.802133	2.84975	3.24031	1.7164	0.37448	-0.654722	-0.778805	-0.668317	-1.07501	-0.72418	-0.1641	0.0518781	-0.884463	-1.55891	-0.428046	0.120267	0.774335	1.26124	1.24821	0.480802	0.420899	1.19085	1.86128	2.22995	1.61962	0.501535	-0.82352	-1.28987	-1.26359	-0.873399	0.115373	-0.0722889
	elect 21	0.626981	1.40762	1.83616	1.81501	0.600988	1.88446	5.90136	7.78195	5.83677	2.75617	1.81191	3.0108	1.99173	0.912595	1.70819	0.919155	0.957923	3.89665	4.48171	3.31753	1.68772	-0.775369	-0.331089	0.649233	0.130894	0.381964	1.03586	-0.87356	-2.47153	-1.11572	1.5818	0.0668	-1.33971	-0.814626	-0.646386	-0.514396	-0.510987	-0.778476	-0.326851	0.962235	1.5024	0.699892	-0.968964	-0.487212	1.27016	1.38294	0.401125	0.618705
	elect 22	6.00877	4.77413	3.49138	1.61838	1.18843	1.57693	2.72083	3.81516	4.2213	3.60921	4.58211	5.88722	4.77993	3.47742	4.27444	5.78866	5.76369	4.57826	3.76041	2.86507	1.27292	0.870004	0.198918	-0.420651	-0.691834	-0.279862	-0.857277	-0.933649	-0.185756	-0.309941	-1.07904	-1.94478	-1.8791	-0.114459	0.594159	0.15162	-0.0700656	1.05236	2.47086	1.66109	0.963272	0.190666	-0.580049	-0.727988	-0.633463	-0.394921	-0.281523	-0.151219
	elect 23	1.32367	1.16666	1.62041	2.34282	2.22918	0.412716	-0.905276	-0.763081	0.862825	1.92055	2.35421	2.7576	2.50568	1.14469	0.945687	3.21692	5.20307	5.6069	5.42307	4.87112	2.60846	0.276094	-0.613263	-0.396262	-0.750717	-1.18345	-1.23848	-0.262696	0.952624	1.30778	1.49897	1.05002	0.845435	0.911765	0.244063	-0.416647	-0.168701	0.00192131	0.562062	0.417576	-0.21315	-1.58724	-1.92725	-1.23892	-0.358173	0.193345	-0.420839	-0.888856
	elect 24	-0.36007	0.789272	2.30959	2.16775	0.765383	0.571544	0.80808	1.34371	1.45872	0.79177	0.735861	1.93871	2.40446	1.23472	-0.0708115	0.313106	1.27384	1.62175	1.48724	0.708398	0.385894	0.307781	0.337412	0.570346	1.06546	0.836895	0.526858	0.533967	-0.000345723	-0.76067	-1.78954	-1.91457	-1.35775	-1.44911	-1.0244	-0.35177	0.0921129	0.234155	-0.769316	-1.10225	-1.0532	-0.372887	0.466223	0.473616	0.0164548	0.330794	1.6464	2.25241
	elect 25	6.61379	5.43916	4.32774	3.07993	3.47241	5.46103	5.59183	4.96587	4.56303	4.64328	3.97696	3.92416	3.29686	0.447758	-1.32183	0.425904	2.86588	4.14891	3.80839	0.929913	-0.988866	-0.417666	-0.592649	-1.02505	-0.668136	-0.557407	-1.03623	-0.792501	0.647366	1.62158	0.651877	0.188224	0.546791	0.640879	0.594218	0.421714	0.966094	0.649697	-0.399094	-0.815331	-0.820732	-1.01354	-1.46978	-1.12398	-0.669204	-0.646409	0.491528	1.80819
	elect 26	2.1522	3.23643	4.28355	4.64668	3.91887	2.70408	2.51339	3.50949	5.55443	7.89407	7.74982	5.80175	4.117	2.21777	1.68705	2.31674	1.02052	-0.580166	0.0674634	0.912049	0.202714	-0.35656	-0.246893	-0.146985	0.60608	1.08869	0.862504	1.00721	1.29943	0.310905	-0.734597	-1.03624	-1.23128	-1.47465	-0.462787	0.56684	-0.0924877	-1.21929	-1.57663	0.392751	1.77494	0.626129	-1.54439	-1.91218	-0.689789	0.372901	0.730095	0.660422
	elect 27	3.36192	3.57952	3.71535	4.48313	4.83183	5.1708	4.86088	4.48197	4.03306	3.2111	2.62452	2.91016	2.60934	2.5892	3.74139	4.46065	4.40333	4.48649	3.89086	2.42636	1.53072	1.5786	1.23159	0.707007	0.470478	-0.226737	-0.337898	-0.132929	-0.00442499	-0.112234	0.111343	0.685275	0.963054	1.23168	1.48381	0.83551	0.0360233	-0.531028	-1.0818	-1.11627	-0.792133	-0.151364	-0.416394	-1.52036	-2.06167	-1.92776	-0.758412	-0.530024
	elect 28	2.05948	2.20798	2.91318	3.90765	3.8649	4.04182	4.88301	4.02352	2.04234	2.6606	2.96213	2.05725	2.37288	4.3784	6.03678	6.04071	5.54194	4.63876	2.97453	0.583865	-0.749101	-1.32436	-0.623875	-0.302068	-0.124997	0.436149	0.271971	-0.51023	-0.717868	-0.274153	-0.367787	-0.0192216	0.525845	0.198672	-0.629737	-1.26516	-0.423077	0.0715672	-0.593939	0.0197656	1.58386	2.1696	1.48237	0.194089	-0.601145	-0.836366	-1.09276	-0.607989
	elect 29	2.47499	3.1793	2.7602	1.54711	0.892803	1.25412	1.52945	1.97486	1.87492	1.97377	2.28105	1.84474	1.92387	2.78626	3.39693	3.48816	2.67065	2.29811	3.02786	3.26388	2.55018	0.838985	0.105413	0.286933	0.174496	-0.893792	-1.53894	-1.35316	-1.17495	-0.736687	-0.693888	-0.654502	0.367245	1.12891	1.2423	0.516885	-0.165402	-0.144374	0.678778	0.656226	0.360627	-0.0727453	-0.530405	-0.4319	-0.962994	-1.29547	-0.963477	-0.316231
	elect 30	3.97165	3.71217	4.25023	4.56477	4.0566	4.26393	4.20411	2.75344	1.45381	2.40262	3.76146	3.17952	1.84677	1.59192	1.26082	0.946011	1.09203	2.16559	2.96766	2.0735	1.07886	0.133997	-0.599872	-1.25175	-1.12434	-0.251895	-0.688892	-1.64525	-1.08903	-0.436782	0.105922	0.0511511	-0.761538	-1.27779	-0.753815	-0.398957	0.161591	1.20906	1.38754	0.591385	-0.597766	-0.748246	-0.163892	-0.411693	-0.178542	1.20746	2.01807	1.65098
	elect 31	2.40574	1.95399	2.09172	2.42693	1.79424	0.965329	0.898648	0.774053	1.04339	1.59777	1.88336	1.09449	0.956326	1.11399	1.0197	1.46478	2.05491	1.9181	1.4562	1.48482	1.13697	-0.363301	-0.633784	-0.806503	-1.51826	-1.31584	-0.690435	-0.872589	-0.751802	-0.714373	-1.49899	-0.922025	-0.464269	-0.532586	-0.395232	0.0739228	0.917443	1.20128	1.28003	1.05908	-0.075411	-0.302792	0.757471	0.464875	-0.75011	-0.322437	0.829199	1.72117
	elect 32	4.73394	3.58728	2.57938	1.76051	0.991005	1.76979	1.50463	1.56592	2.84329	3.78215	4.00644	4.15731	4.41025	3.45928	1.55927	0.927849	2.21648	2.96733	2.09756	0.491263	-0.128989	-0.347327	-1.10408	-1.31397	-1.62628	-2.04075	-2.04324	-0.933842	-0.0959332	-0.0454265	0.457869	0.790268	-0.33526	-0.754264	0.067884	0.467366	0.156821	0.315202	0.385893	-0.15796	0.493139	1.31056	1.40936	0.592564	-0.266259	0.2801	2.15277	1.62863
	elect 33	2.38536	2.07926	2.63152	2.587	2.32073	2.89966	2.85604	2.39088	1.48411	1.61526	2.61286	2.301	1.71885	0.843989	-0.473229	-1.71328	-1.05988	1.43694	3.56149	3.89841	1.97206	-0.538592	-0.822437	-0.173686	-0.261828	-0.905875	-1.00237	-1.06118	-1.31906	-1.1647	-0.127943	0.447237	0.190615	-0.49978	-0.67783	-0.696517	-0.241982	-0.811001	-1.43579	-0.423074	0.889574	1.8351	1.98045	0.641069	-0.0190852	0.491848	1.28797	1.54143
	elect 34	0.0133038	0.314838	1.5154	2.479	2.54525	2.23184	2.60621	2.80768	1.8378	0.0511503	-0.272266	1.12407	2.29799	2.4693	1.45922	1.3983	2.00511	2.09034	2.43365	1.66526	0.530355	0.856097	0.661626	0.848078	0.618408	-0.0404831	-0.418086	-0.660196	-1.29471	-1.37135	-0.815002	-0.798865	-0.754828	-1.17974	-1.05027	-0.0219202	1.02398	0.67214	-0.757709	-0.671577	0.675118	2.29039	2.34196	1.40173	0.578473	-0.309532	-0.915071	-0.806551
	elect 35	1.24346	1.43278	1.25079	0.152881	-0.80563	-0.550553	0.668763	1.84002	2.73647	2.57827	2.53079	2.73782	2.33684	1.91148	0.390614	-0.669859	-0.473887	0.733669	2.4409	2.7284	2.08672	0.549926	0.113896	0.840976	1.41289	1.43138	0.934073	-0.0274505	-0.534196	-0.453545	-0.127796	-0.481963	-0.175058	0.370781	0.506503	-0.443079	-1.9264	-1.66714	-1.45043	-1.39423	-0.828447	-0.569559	0.0687575	0.878482	1.46607	0.939635	0.37396	0.0266036
	elect 36	1.47632	1.7898	1.04919	1.08079	1.57359	1.75083	2.09609	1.62147	1.33359	0.743628	1.62511	2.55219	1.44592	0.665752	1.01911	1.42802	1.72021	1.79036	1.49888	1.03873	0.303439	0.308331	0.366705	1.12578	1.65549	1.52899	0.689982	0.139539	0.564592	0.821926	0.319068	-0.546846	-1.34214	-1.2094	-0.382555	-0.0110969	0.048829	-0.29979	-1.50711	-1.66864	-0.441518	0.808784	1.11621	0.908667	0.871494	0.682973	-0.209099	-1.05502
	elect 37	2.93935	1.79137	2.57641	4.61684	4.59302	3.10951	2.95919	3.49498	3.55162	1.31508	-0.119144	1.87403	5.45449	6.25106	5.56958	5.31242	3.35028	1.24939	0.302325	-0.087756	-0.678063	-1.82285	-2.03194	-0.884675	0.424869	0.145233	-0.596524	-0.792081	-1.0036	0.240299	1.88596	2.1758	1.98675	1.02746	-0.152406	0.580088	0.846538	-0.87949	-0.923071	-0.405007	-0.340108	-0.175338	0.414615	0.440014	-0.295575	-0.640521	0.0190235	0.222538
	elect 38	-0.011618	0.312338	2.72053	3.93022	4.0218	4.98148	5.04328	4.22416	3.11375	2.19907	1.28413	0.560321	0.574586	1.93091	2.65376	1.82203	0.679878	0.77419	1.44455	0.939225	-0.422718	-1.70254	-2.2244	-1.60914	-0.596194	-0.270267	-0.00825121	-0.00810164	0.25983	0.652769	1.03275	1.37693	1.30925	-0.0631749	-1.79885	-1.45056	-0.0279698	-0.13608	-0.691632	0.218841	0.566103	0.322253	0.817766	1.23456	1.32036	0.97916	1.10162	0.2653
[truncated: 133 more columns]

## Sheet: Fig 2a - Interaction effect
	Time course (sec)	-0.5	-0.490234	-0.480469	-0.470703	-0.460938	-0.449219	-0.439453	-0.429688	-0.419922	-0.410156	-0.400391	-0.390625	-0.380859	-0.369141	-0.359375	-0.349609	-0.339844	-0.330078	-0.320312	-0.310547	-0.300781	-0.289062	-0.279297	-0.269531	-0.259766	-0.25	-0.240234	-0.230469	-0.220703	-0.210938	-0.199219	-0.189453	-0.179688	-0.169922	-0.160156	-0.150391	-0.140625	-0.130859	-0.119141	-0.109375	-0.0996094	-0.0898438	-0.0800781	-0.0703125	-0.0605469	-0.0507812	-0.0390625	-0.0292969
Visual cluster - SV	elect 1	4.97687	4.54408	3.94091	2.39853	1.02638	1.00786	1.64278	0.75927	-0.436998	-0.490836	0.032673	2.24164	4.91198	6.01674	4.50327	3.38464	3.52662	3.57	3.88066	3.6701	2.18732	0.256045	0.344939	0.296481	-0.259864	-0.0867338	0.928955	1.33568	1.01551	1.52466	1.45208	0.488914	0.336027	0.21458	0.396329	0.517631	0.201041	-0.360158	-0.514771	-0.946989	-1.31039	-1.27246	-1.01808	-0.734754	-1.32837	-1.99476	-1.49564	-0.513405
	elect 2	0.817171	1.73118	2.63026	2.90261	3.29997	2.97623	2.11677	0.166042	-1.3714	-1.30547	-0.426518	0.926466	2.19163	2.40974	1.30192	0.0127704	-0.653118	-0.457471	0.852975	1.31836	0.811556	0.921997	1.51622	0.706655	-0.212856	0.689153	1.27777	0.821108	-0.425674	-1.81416	-1.27616	-0.674696	-1.23763	-0.851711	0.109576	0.70332	0.886713	-0.178783	-0.775257	-0.775467	0.106953	0.384282	-0.435723	-0.220585	-0.394512	-1.15475	-1.52639	-0.600551
	elect 3	0.809525	2.7293	3.97443	3.46863	2.31624	1.88595	0.938736	0.822142	1.82278	2.64387	3.13879	1.84665	0.54269	0.862495	1.9148	2.09247	1.40257	0.728548	0.605596	0.606616	0.37957	0.803489	1.57082	2.13364	1.83664	0.952727	-0.0671982	-0.6385	-0.862777	-1.21605	-1.53582	-1.3148	-0.434301	0.260797	0.392897	0.0234939	-0.965593	-1.51708	-1.10492	-0.549662	-0.388191	-0.687613	-0.737408	-0.440949	0.336806	1.16519	1.19157	0.65177
	elect 4	0.652457	0.560603	0.357638	0.782452	1.39443	1.27975	0.982606	1.4787	2.09479	2.78182	4.15506	4.57569	3.33411	1.98821	2.37375	0.942911	-0.901674	-0.283976	0.834106	1.03939	0.972085	1.32833	1.26967	0.213356	-0.0657431	0.303658	0.392437	0.0487509	-0.141893	0.386361	0.281495	0.323582	0.290627	0.13369	0.123527	0.350098	0.998602	1.59664	1.46292	-0.204254	-1.1292	-0.603612	-1.2124	-2.54398	-2.12343	-0.985068	0.688453	0.0719462
	elect 5	3.39471	4.16646	4.81075	5.21177	4.33906	3.13936	2.51123	2.44989	2.11911	3.00599	3.73065	2.76626	1.60137	1.29974	1.76887	2.65001	3.03533	2.85983	2.44407	2.35899	2.19483	0.783019	-0.127931	-0.576165	-1.33919	-1.52257	-1.58312	-0.944262	-0.0284144	1.03637	1.45712	0.82792	0.690848	0.997636	0.530968	-0.377697	-1.63734	-1.11982	0.814262	0.594387	-0.103957	-0.264397	-0.32883	-0.826938	-1.33206	-0.466541	0.8495	0.515705
	elect 6	2.50836	1.63286	0.261319	0.87289	1.91381	0.982196	0.219091	-0.0439616	0.545785	1.11146	1.33171	1.39428	0.669898	0.178595	0.215769	0.861385	1.33888	1.25329	1.21571	0.807917	0.50238	-0.107302	-0.200436	-0.255648	-0.165489	-0.24839	-0.644202	-1.06989	-0.826254	-0.478068	-0.630056	-0.661619	-1.18424	-0.861388	-0.61009	-0.712664	0.265335	1.80216	2.0763	1.18529	0.923493	0.923126	-0.268586	-0.446376	-1.08985	-1.60426	-0.235941	1.16619
	elect 7	0.134568	0.825666	0.852075	0.541767	0.49572	0.00309164	-0.869038	-1.29337	-1.46796	-1.14263	0.507219	1.92723	1.79418	0.252946	0.40676	0.124093	-1.10865	-0.416496	1.75442	2.58355	2.26796	1.31734	0.562442	0.715105	1.27469	0.832563	-0.246641	-1.24275	-1.49587	-0.589384	0.635576	0.157237	-0.667994	-0.761216	-0.260417	0.122164	-0.488411	-1.14659	-0.673929	-0.637845	-1.24133	-1.17648	-0.637167	0.221085	1.35014	2.05747	0.70883	0.289506
	elect 8	2.95403	5.69679	6.80363	4.48052	1.24287	-0.0245642	1.18328	2.78067	3.94818	4.89351	4.9662	3.62669	3.65165	4.82579	4.96179	4.63427	3.23581	0.9913	0.782842	1.22071	0.759918	-0.172853	-0.385725	0.658962	1.82573	2.04084	1.33527	0.409598	0.66564	0.645512	-0.547823	-0.657518	0.216752	-0.372967	-1.71931	-1.45731	-0.285508	0.692198	0.254552	-1.25966	-1.24761	-0.232718	0.474496	0.26468	0.699716	1.2146	-0.401111	-1.59037
	elect 9	-0.427659	-0.434328	0.480204	1.706	2.31841	1.96567	1.3856	1.74007	2.95166	4.04112	4.00861	2.485	1.30333	0.99017	2.53101	4.05807	4.50104	3.64356	2.21383	1.67545	1.18197	0.59678	0.0117211	-0.800102	-1.27643	-0.737547	-0.0635669	-0.0793653	-0.358078	-0.26596	0.743214	0.702082	0.448651	0.520819	0.528839	1.01988	2.15238	1.56598	0.21834	-0.547455	-0.593878	0.0235543	0.604954	0.987438	0.4667	-0.88236	-2.04572	-2.12493
	elect 10	1.01554	1.75731	2.55596	1.96879	-0.280398	-1.32529	-0.387824	0.131913	0.0978594	0.523275	1.07012	1.66666	3.57253	6.78249	8.07775	7.62647	6.20835	4.22245	2.2814	1.92573	1.73131	1.07682	0.721335	-0.0751446	-0.189922	0.423394	0.847383	0.623867	0.250604	0.240833	0.585862	1.0346	1.51521	1.65455	1.5	0.717461	-0.149368	-0.572591	-0.739306	-1.00107	-1.16333	-1.03611	-0.713852	-0.319647	-0.618	-1.33887	-1.59545	-1.41932
	elect 11	2.2287	2.7052	2.14393	2.51073	3.47778	3.11996	3.65894	3.724	3.29465	3.52221	3.64229	3.80084	3.71038	3.66416	3.95278	4.28817	3.79723	2.15291	0.905989	0.401033	-0.448761	-0.431054	0.453745	0.680185	0.750131	0.257412	-0.369297	-0.0971354	0.767333	1.18675	-0.173359	-1.59913	-1.59291	-1.20022	-0.201449	0.605161	-0.314547	-0.705519	0.268777	1.23677	1.19767	1.58538	1.8047	1.16549	0.712043	-0.553466	-1.62012	-1.44387
	elect 12	0.950711	-0.176661	-0.0729626	1.32022	3.18841	4.25253	3.10745	1.70047	2.27702	3.19208	3.28195	3.54744	4.17433	2.50124	1.29446	1.43529	1.83431	1.95734	1.62931	1.17599	0.315798	-0.643561	-1.52946	-1.70968	-0.969158	-0.877005	-1.21027	-1.11228	-1.14554	-0.952322	-0.324082	-0.677852	0.0842449	0.765542	1.00781	1.54445	0.859641	0.515472	1.10624	1.55219	1.06358	-0.50073	-1.16741	-0.694143	0.364257	1.21904	1.05316	0.748816
	elect 13	1.69456	2.0736	2.74878	1.81678	0.229625	-0.84929	-0.65543	-0.343211	-0.352353	-0.351038	-0.162185	0.746644	1.72336	2.69668	1.9373	0.593248	-0.230366	-0.352334	0.210068	-0.0553477	-1.06463	-1.3746	-1.34579	-1.5463	-1.91777	-1.12091	0.229837	0.349777	-0.499	-0.823483	-0.252829	0.328774	0.227721	0.132523	1.02424	0.796925	0.302396	0.593206	-0.384008	-1.213	-0.551582	0.375831	1.11409	1.45019	1.14208	0.118012	-0.314735	0.824718
	elect 14	3.39663	3.45036	2.89315	2.34148	2.07301	2.12074	2.31412	1.71194	1.24177	1.21426	1.0706	0.77449	0.711492	0.454493	-0.0592403	0.312823	1.60183	1.82551	0.793331	-0.0873028	-0.120404	0.233699	0.23096	0.809191	1.77288	2.36757	2.36135	1.28653	0.336274	0.0649206	0.0141557	0.140705	-0.766306	-1.2952	-0.93316	-0.687241	-0.326022	-0.679437	-1.80197	-1.72964	-1.01058	-0.369981	0.1138	0.276248	0.228873	-0.0460791	-0.50078	-0.288592
	elect 15	0.471392	1.47665	2.23534	0.537402	-1.70404	-3.51015	-2.58963	0.378087	1.50046	1.81254	3.12396	3.09494	2.20352	2.21027	1.09369	-0.265566	-0.513419	0.43016	0.75898	-0.598144	-1.78388	-0.856469	-0.540419	-0.187607	0.861701	0.0921658	-1.05294	-0.553073	-0.117826	1.10046	1.96562	-0.0720471	-0.75839	-1.01545	-2.31101	-1.6562	0.0858205	0.251824	0.0864788	1.16212	0.162207	0.163239	0.338825	-0.13171	0.0791035	0.87563	0.500561	0.212672
	elect 16	4.09829	6.05702	7.61339	7.52603	6.457	4.30102	1.88112	1.76856	3.18145	3.99564	2.90086	2.08245	2.02093	0.531937	0.0871695	1.01398	3.19893	3.65277	1.45201	0.643565	1.44602	2.05576	0.487592	-1.13664	-1.19081	-1.48821	-1.42278	-1.44275	-1.62968	-0.38013	0.637965	0.675989	1.24199	0.898516	-0.0272669	-0.114388	0.392274	0.312554	1.10481	0.778484	-0.377069	-0.45747	-0.554661	-0.418279	-0.115303	-0.438659	-1.19039	0.0143789
	elect 17	1.73975	1.89854	1.67656	1.70366	2.51795	2.6153	1.10504	0.892437	2.11226	2.21529	0.869855	0.370789	0.781661	1.06908	1.64184	2.32469	3.06076	3.10267	1.67272	0.901097	1.27622	1.22995	0.191073	-1.4116	-2.13989	-1.912	-1.48788	-1.40534	-1.10402	-0.291455	0.529368	1.27966	1.38991	1.42065	1.42517	0.822616	0.335097	0.0203679	0.209086	-0.0297079	-0.236307	0.544187	0.712437	-0.201572	-0.588718	-0.226158	-0.137338	-0.0358223
	elect 18	4.96834	6.04654	6.55674	5.13333	3.17375	2.38508	2.60108	3.44842	4.39066	4.49975	3.83003	2.53214	1.31438	0.414812	0.233657	0.706738	0.848832	1.52286	2.66709	3.31431	2.72388	-0.515688	-1.58821	-0.918675	-0.799597	-0.980033	-1.12884	-0.48828	0.80109	1.52896	1.97086	1.0347	-0.352527	-0.141606	0.201392	0.0198168	0.157691	0.744745	1.264	0.350903	-0.260235	-0.887079	-1.52544	-1.01695	-0.113773	0.293164	-0.169218	-0.206427
	elect 19	4.14476	4.47808	5.3748	6.46158	6.38517	6.421	5.97144	4.93703	5.28063	6.40268	5.36742	3.72126	3.43708	3.68543	2.94224	2.55951	2.41054	1.933	2.27815	3.36996	2.87881	0.390987	-0.82051	-0.72535	-0.000349622	0.419217	-0.086172	-0.291417	-0.7855	-0.403355	0.758411	0.0713538	-0.324709	-0.231257	0.219313	0.496488	1.4018	1.65026	-0.166489	-1.01838	-1.28446	-1.72626	-1.62	-0.905884	-0.112288	-0.225746	-0.453584	0.562904
	elect 20	4.66188	4.18957	3.65273	4.28642	3.91878	2.625	2.95344	2.78457	2.35986	3.27457	3.88221	3.3144	2.76877	2.85829	4.16311	4.69836	3.62136	1.83788	2.83868	3.53558	1.73367	0.585094	-0.448993	-0.863762	-0.233664	0.0314289	-0.0949822	0.0388334	0.0438198	0.580293	1.21077	-0.129867	-0.941571	-1.40285	-1.75684	-1.54854	-0.088865	0.430088	-0.941518	-0.996409	-0.203044	-0.327066	-0.292157	-0.20503	-0.265025	-0.171479	0.572209	1.15946
	elect 21	4.03514	3.99073	4.75146	5.61788	5.47916	4.95379	5.49385	6.51417	8.50086	8.89525	8.08199	6.69926	5.80064	5.44983	4.22851	4.47428	5.17869	5.14519	4.78919	4.29047	3.0288	0.276959	-1.70022	-1.44615	-0.1382	0.811523	0.790085	0.13737	-0.713208	-0.663562	0.114108	-0.223804	-0.396802	0.654955	0.76627	0.157912	-0.0583379	0.157177	-0.623947	-0.745264	-0.15159	0.508784	0.0549892	-1.13849	-1.05143	-1.34697	-0.625945	0.318763
	elect 22	3.87197	4.39967	5.39189	6.43777	7.12954	5.96897	5.49846	5.9751	6.69779	7.76953	7.72536	6.82579	6.60561	5.78463	4.67629	4.78787	5.23614	5.0377	4.25715	2.66311	2.15284	1.91638	0.366698	-0.434006	0.218351	0.176127	0.146304	1.10792	0.549055	-0.608437	-0.109397	-0.00427553	-0.29216	-0.305683	-0.116682	0.29978	0.65056	1.10474	-0.141379	-1.86643	-2.60218	-1.72601	-0.889378	-0.380552	-0.41276	-0.535428	-0.297089	0.62978
	elect 23	5.87353	4.10794	4.32839	6.78306	7.70524	6.27047	7.51753	6.91075	4.1331	3.45665	3.6091	3.19831	4.32461	6.83119	8.23939	9.88062	8.96196	5.8908	4.08345	3.85514	3.12145	0.839158	-0.59132	-0.223783	0.310018	-0.0705933	-0.884337	-1.33926	-1.29085	-0.459331	1.06011	0.79079	-0.42672	-0.568999	-1.07901	-1.4239	-0.7296	-0.139458	0.0180369	-0.662968	-0.520112	0.228779	0.783444	0.983942	1.18752	1.62806	0.0108	-0.98137
	elect 24	5.39261	5.88232	5.25157	4.16604	3.85877	4.13486	5.5016	6.28523	5.68212	5.4543	4.62912	3.49756	4.30167	5.72955	6.58478	6.35512	4.76265	2.85998	0.991241	0.321726	1.29661	0.956685	-0.835207	-1.12327	-0.150477	0.216272	0.000501071	-0.745727	-1.52059	-1.08931	0.00553246	0.351635	1.25149	0.737635	-0.607472	-1.35351	-0.771872	0.152188	-0.177268	0.504646	1.39013	1.28317	-0.202137	-1.01959	-0.453082	0.999164	2.24554	1.05458
	elect 25	2.34128	2.66307	3.01659	2.99305	2.69585	2.50197	2.31005	2.93307	4.09493	4.53482	4.62526	5.10003	4.68654	3.74459	3.97914	3.83488	2.67895	2.43492	3.06767	2.97294	2.16168	1.30987	0.376785	-0.677827	-1.54033	-1.68662	-0.84573	-0.487625	-0.661346	-0.3424	0.0902187	-0.367874	-1.04317	-0.658005	0.0138285	-0.595832	-1.60819	-1.34451	-0.236593	0.47382	0.599021	0.662253	0.336147	1.00362	1.96675	1.40042	0.578273	0.543017
	elect 26	4.57601	4.17921	2.84832	2.16906	2.88532	4.07839	5.03576	3.85653	1.47415	0.482903	-0.00983398	-0.339016	-0.555706	-1.00679	-1.41803	-0.848948	0.123793	0.55416	1.05547	1.92871	1.84431	0.66442	0.498011	0.186246	-1.10581	-2.06479	-1.5045	-0.833416	0.0177421	0.250358	0.460009	0.174043	0.115797	-0.0615645	-0.103005	-0.0697489	-0.936936	-1.77135	-2.00799	-1.0576	1.01958	1.36752	0.555755	0.557473	0.371838	0.882616	1.30468	0.461451
	elect 27	6.93447	5.78327	4.34134	4.52309	4.88796	5.20827	5.61899	3.96413	2.87968	2.80341	3.89006	5.41098	6.36722	7.93795	7.63011	5.50873	3.64993	4.16927	3.13735	1.7868	1.84482	1.13887	-0.0512343	-0.889946	-0.757395	-0.124713	0.105683	-0.679249	-0.806712	0.0488987	0.0832062	-0.87671	-0.502502	0.629608	0.789691	-0.244435	0.217668	3.07911	2.1836	-0.329138	-0.61507	-0.345262	-0.406525	-1.10799	-1.57303	-0.293542	0.213902	-0.173557
	elect 28	5.75471	5.65456	4.60686	4.34787	4.4725	4.26208	3.82805	3.16911	2.98726	2.91676	3.00468	3.1996	3.75652	4.46053	4.1903	3.77863	3.78234	3.43847	3.33444	3.18921	2.60328	2.17723	1.68698	0.690489	0.67936	0.491475	-0.747732	-0.465643	0.462189	0.276154	-1.23502	-1.31955	-0.857588	-0.53829	0.259034	0.746918	0.197302	-0.20293	-0.566465	-0.788421	-0.939797	-0.406435	-0.062415	-0.827165	-1.50236	-1.22605	-0.220017	0.486634
	elect 29	6.09405	5.92111	4.06314	3.47848	2.77474	2.48463	1.82005	0.574758	1.86698	3.47283	4.49674	5.54964	5.84051	4.27546	3.48823	3.16286	3.71345	4.96805	5.01494	3.45911	1.78178	0.739533	0.0413571	0.214027	0.701745	1.41562	1.43385	1.45109	0.144627	-1.10219	-1.23832	-0.714306	0.748728	0.401998	-0.653411	-0.853595	-0.816002	-1.26224	-1.6839	-1.51415	-0.559833	-0.274988	-0.688321	-1.21628	-0.520609	0.669345	0.849937	1.14378
	elect 30	5.14162	4.19637	3.55859	3.40053	3.99886	4.16909	2.71252	1.58489	2.05491	1.71193	1.15784	1.51719	3.28558	3.97067	3.27084	4.01464	4.18724	3.41179	2.3767	1.78181	0.633754	0.317598	0.58626	0.587996	0.507056	0.698099	0.221127	-0.0818434	0.314265	0.373122	1.03469	1.0354	0.763856	0.499976	0.827394	1.2777	0.962602	-0.826425	-2.24715	-1.71074	-1.53144	-2.13812	-1.81155	-0.820633	-0.320786	-0.376928	0.107573	0.520931
	elect 31	5.03744	5.43291	4.04487	2.89174	3.49185	5.15883	4.50326	3.59512	2.68426	3.21792	4.30241	4.05616	3.12864	3.13292	4.5738	6.26016	5.79173	6.18099	5.92871	3.85842	1.7074	-0.193306	-0.949621	-1.16077	-1.67883	-1.5707	-1.34823	-1.41017	-0.676906	0.257013	1.52955	1.35777	0.420139	0.112497	0.171427	0.0190094	-0.446203	-0.75619	-0.420195	-0.314703	-0.590287	-0.0678644	0.495184	0.52822	0.595168	0.161076	-0.102448	0.608218
	elect 32	5.48582	5.11154	3.73664	2.22745	2.20587	2.74947	2.45383	1.83218	1.87822	1.24271	1.09522	2.56757	3.63282	2.65954	2.0748	3.04749	5.04326	5.41512	5.44531	3.48511	0.557695	0.239396	0.679167	-0.228843	-0.898699	-0.285865	0.065853	-0.0100615	-0.259672	-0.639599	-0.601773	-0.772279	-1.057	-1.35846	-0.501702	-0.338285	-0.506479	-0.0863988	0.223995	-0.84443	-1.90866	-0.962281	0.908773	1.33318	1.66449	1.42674	0.0857025	0.0622532
	elect 33	6.27171	5.80179	4.75033	2.64401	2.04746	5.0668	6.55004	5.72486	4.18797	3.41413	3.65036	3.67307	3.31246	4.72308	3.9434	2.62986	2.64754	3.6671	3.61804	2.5077	1.34939	0.34371	-0.0383764	-0.0185088	0.317774	-0.342495	-0.764223	0.487836	1.85319	1.98963	0.644663	0.285401	0.730471	0.446451	0.0411303	0.320491	0.706546	0.0504792	-1.16219	-0.472628	0.820522	0.644283	-0.868952	-1.39211	-0.562175	0.146335	-0.191609	-1.89673
	elect 34	2.22691	3.08491	4.0386	4.04812	3.19123	2.54692	2.60226	2.26952	2.9374	4.30875	3.96905	2.58114	3.3091	4.1017	3.33787	2.65204	2.11226	2.29583	2.07935	0.795598	-0.188474	-0.141818	-0.494283	-1.13864	-1.32485	-0.174104	0.599785	0.400095	-0.483378	-1.24116	-1.85786	-1.20271	0.170766	0.601507	-0.241798	-0.984121	-0.653468	0.122605	0.384756	0.239911	-0.396251	-1.04159	-0.126716	1.35624	1.49783	1.41302	2.28788	1.84744
	elect 35	1.31967	1.7635	1.93005	1.83051	2.84469	3.03699	1.61405	0.795273	0.973956	1.88778	2.87949	3.41789	3.83383	3.91638	4.60608	3.90632	2.44086	1.88277	2.26345	2.15917	0.507939	-0.596781	-0.567216	-0.749218	-0.342243	0.378929	0.607601	1.15558	1.08019	0.538701	0.507527	0.864187	0.998812	0.184082	-0.869274	-1.62251	-2.15792	-1.96896	-1.11376	-0.897194	-0.321282	0.847591	1.53735	1.16085	1.17248	0.919888	-0.188449	-0.937008
	elect 36	1.87983	1.64168	0.347151	-0.075555	0.935713	2.21688	2.23166	1.4294	0.759976	0.809714	1.58411	2.87793	3.19413	2.78608	2.47248	1.69658	0.854413	0.464377	0.714891	1.39605	1.73127	0.527589	-0.792882	-1.42869	-0.82027	0.537744	1.40181	1.94781	1.80727	1.07177	0.804693	0.506841	0.295514	-0.0226758	-0.116838	0.000367975	-0.554064	-1.10015	-0.650056	-0.525598	-1.03066	-0.171208	0.967285	0.859594	-0.1158	-0.915669	-1.232	-1.43576
	elect 37	2.16014	2.31723	3.17064	4.05741	4.50325	4.90804	4.30784	3.24927	3.50607	4.43048	5.30294	4.44115	4.16018	5.74382	4.43161	1.90883	1.06348	0.883297	0.781378	1.22231	1.52823	0.818328	1.1441	1.53316	1.38714	1.69371	1.63396	1.16603	0.181333	-0.509602	-0.254064	-0.140507	-0.679842	-0.7338	-1.28135	-0.666378	-0.447983	-1.0127	-1.39158	-1.19294	-0.859593	-0.445154	0.0504044	0.786648	0.550324	-1.20622	-1.2949	-0.594068
	elect 38	1.77015	3.10533	3.68573	3.11406	2.53157	2.79478	2.23326	1.79281	2.69315	3.43201	3.17847	3.00689	3.06664	2.20958	1.66804	2.30588	3.41395	3.57501	2.50813	1.09197	0.0865403	-0.379799	-0.782939	-0.640452	-0.0835701	1.10555	1.60646	1.10712	0.960286	1.25359	0.365967	-0.4013	-0.942307	-1.95117	-1.8766	-0.263535	0.590853	0.13124	-0.365463	-0.806828	-0.857713	-0.283232	0.600618	1.86146	1.79656	0.532196	-0.0736288	-0.387943
	elect 39	2.57795	2.02655	2.26708	2.41131	2.39252	3.05955	4.03868	4.24228	3.40524	2.79215	2.21018	1.72393	2.07879	1.88046	1.78025	2.07791	3.23192	3.97229	3.46145	2.57539	2.20675	2.08659	1.59817	1.07356	0.843321	0.315104	-0.146081	-0.479054	-0.0259689	0.316648	0.34934	0.259913	-0.0767103	-0.417094	-0.222987	-0.0057461	0.0325208	0.381603	0.389949	0.0118781	-0.188991	-0.0120735	0.36614	-0.111015	-0.774342	-1.28589	-1.81594	-2.15453
	elect 40	4.60887	2.94499	2.17652	2.9335	3.49794	3.97551	4.32534	5.34689	6.45686	7.1451	7.40902	7.16445	6.33407	5.42901	4.84029	3.65583	2.36587	1.93213	2.81149	2.49793	2.16879	1.69797	0.0885087	-1.33745	-1.17866	0.0759778	0.456174	0.310141	0.680893	0.776097	1.28327	1.42061	-0.0347171	-1.45208	-1.3963	-0.185893	-0.0981006	-1.38226	-0.729576	0.0637634	0.325348	0.768605	0.579848	0.556215	0.668069	0.140299	-1.24629	-1.3934
	elect 41	7.21196	6.5602	7.25643	8.25183	8.58711	7.88105	8.72318	10.614	9.28919	6.40627	6.33381	9.06693	10.7482	8.66344	6.71668	6.55181	7.20253	6.70403	4.73003	3.63916	3.10475	1.70498	0.419177	0.0146396	-0.360966	-0.686432	-1.08381	-0.935968	-0.387519	0.4498	1.15938	1.49279	1.0837	0.228312	0.28586	0.185096	-0.0488604	-0.414051	-0.338718	-0.641669	-1.24504	-1.47517	-1.32031	-0.940741	-0.303449	0.579862	0.524014	0.0386965
	elect 42	6.77357	5.18075	4.69964	5.25727	5.92755	5.59743	6.6229	8.73154	8.39885	6.25277	5.69604	6.92226	7.28074	5.81801	5.47026	6.03857	6.03955	5.06106	3.03913	1.99485	1.91278	1.83457	1.12264	0.695327	0.392068	0.118223	-0.165239	-0.172876	0.338489	0.903297	1.04102	1.04225	0.624362	-0.113539	-0.152764	-0.480137	-0.585011	-0.997841	-1.01019	-1.11194	-1.39522	-1.64394	-1.61715	-0.976496	0.0719792	1.01911	1.18089	0.11581
Visual cluster - SI	elect 1	6.62273	5.21358	3.80458	4.53701	6.93549	9.64079	8.64478	6.04666	4.92048	5.22187	6.84859	6.90791	5.27988	4.53265	4.75353	3.85005	4.30272	6.10351	5.46747	3.01889	-0.0222602	-0.889219	-0.052663	1.4974	1.05858	-0.0684775	1.56744	2.47297	0.426016	0.515788	1.80288	0.022076	-0.867232	-0.707661	-0.828032	-0.985307	-1.13764	-1.52706	-1.26922	0.622457	0.54599	0.196542	-0.0909577	-0.585862	-0.828027	-1.01777	-0.613001	-0.41759
	elect 2	-0.0503646	0.964884	2.97652	4.7325	5.31051	3.85303	2.88342	2.96563	2.21082	1.55596	1.91959	2.62519	3.46285	3.54222	2.33561	2.38196	3.69093	3.07543	1.01308	-0.0473011	-0.202415	-0.0819321	-0.0187663	-0.866463	-0.711249	0.642036	0.987464	1.12467	1.85089	1.68433	0.856786	-0.0123865	-1.08146	-1.99526	-2.04182	-1.21291	0.746337	1.07098	-0.371179	-0.625393	0.229375	0.211175	-0.526651	0.139718	1.39129	1.12992	-0.367414	-0.607453
	elect 3	3.01794	1.9526	0.801276	0.471699	1.05922	1.74377	1.14694	1.1161	1.70607	1.38663	1.28734	2.61257	2.77132	1.33216	0.993019	2.38534	3.53485	3.04919	2.13916	0.958158	-0.242526	-1.33249	-1.92563	-2.1227	-1.64788	-0.753516	0.646877	1.70775	1.14189	0.142211	-0.761724	-0.706008	0.0508487	0.944206	1.68008	1.29185	0.790021	-0.0618592	-0.652724	-0.407087	-0.752398	-0.386854	0.314437	0.722375	0.45878	0.300842	-0.154134	-0.0289215
	elect 4	2.64608	2.56798	1.28927	0.614298	1.47172	2.29236	2.03859	1.61935	1.21284	1.20664	0.410996	0.489191	1.33167	1.47148	1.74307	3.69704	5.51676	4.51166	1.95366	1.02761	0.397501	-0.259771	-0.550513	-0.238145	1.03414	1.43649	0.962433	0.684898	-0.312109	-1.07127	-1.08572	-1.19581	-0.310174	1.41085	1.66659	0.195567	-1.28604	-2.14964	-1.92744	-0.297321	0.104908	-0.377737	-0.43227	0.370483	1.05054	1.31626	1.18627	0.33359
	elect 5	8.8609	6.79076	6.19946	6.80677	7.02379	6.84617	7.98662	8.44764	5.81884	2.6395	2.36842	3.09789	2.67268	1.66601	1.6071	0.877501	1.20346	2.83307	3.21615	3.4538	2.94512	1.71635	0.895374	-0.231099	0.191926	1.60826	0.7678	-0.85276	-1.08311	-1.03899	-0.691518	-0.137327	0.290138	0.560455	0.182224	-1.0797	-1.99482	-1.58375	-0.0270325	0.431484	-0.449015	-0.906002	-0.270845	-0.0276574	0.141794	0.563615	-0.0500801	-0.117253
	elect 6	6.99121	6.19825	5.31681	3.96824	2.74015	2.4738	1.9722	1.38942	1.57289	2.03946	1.7567	0.644043	0.497957	1.5278	3.04069	3.87786	3.2286	2.72184	2.69881	2.38441	1.4372	0.687813	0.645555	0.859307	0.186523	-0.135374	-0.0205013	-0.575463	-1.46092	-1.56634	-1.97786	-1.41676	-0.91198	-0.548596	-0.548839	-0.266188	1.07448	1.47555	0.960118	1.17478	1.17621	0.0479219	-0.798244	-0.573815	-0.0819006	-0.30974	-0.637065	-0.500341
	elect 7	3.77715	4.87867	5.75436	4.6411	2.56943	0.665802	-0.369628	-1.15081	-1.27056	-0.278678	0.755745	1.19356	1.6821	2.95354	5.09307	7.69675	8.06016	5.92975	4.0101	2.9002	2.1691	1.1876	0.167983	-0.156796	-0.0423712	-0.7594	-1.48189	-1.15014	-1.09616	-1.76787	-1.64967	-1.13514	-0.73595	-0.399689	-0.495154	-0.28758	0.108054	0.164173	-0.109302	-0.0512106	0.319142	0.705434	1.00093	1.69075	1.77147	0.311036	0.471409	1.09661
	elect 8	9.00782	8.48043	6.50988	4.05214	1.27136	-0.74573	-0.844821	-0.496555	0.35548	1.7551	2.79817	2.70592	2.08796	1.92507	2.44152	3.33673	4.12172	4.57969	5.13393	4.60544	3.42371	1.94285	0.171915	-0.855666	-0.477874	0.0223281	-0.392878	-0.724367	-1.47802	-1.85617	-1.26219	-0.897874	-0.665407	-0.0985386	0.00794199	-0.080271	-0.129736	0.286612	0.650434	0.298759	0.45572	0.231707	0.130043	0.668889	0.988219	0.321338	0.38395	0.131712
	elect 9	52.483	34.7106	17.0983	7.06511	3.46788	1.11063	0.0635933	0.7032	2.05253	3.55013	3.93535	3.84185	5.28207	5.33814	4.81537	3.9343	3.94848	3.97258	1.66123	0.793758	1.48765	0.608227	-0.274227	0.584431	1.60582	1.29754	0.164384	0.210219	-0.136574	-1.44641	-1.31776	-1.30743	-0.355597	0.857913	0.138259	-0.101491	0.0285345	0.791619	-0.470613	-1.19506	-0.500407	-0.379779	-0.118863	0.812148	2.12301	0.989953	-1.94843	-1.54753
	elect 10	6.19717	6.72163	7.7119	6.92578	5.89165	4.76811	2.51469	1.75622	2.78425	4.312	4.79575	5.19133	5.39742	4.21716	5.08141	5.6694	5.22496	3.63432	1.64876	1.23932	1.12054	-0.226422	-0.969239	-0.937756	-0.721803	0.0877783	1.27309	1.85	1.16934	-0.447773	-0.973395	0.229902	0.106919	-0.43669	-0.278472	-0.293987	-1.47943	-2.35794	-1.57793	-0.0199693	1.55416	1.53541	0.228718	-0.573987	0.177727	1.16057	0.438131	0.236162
	elect 11	7.1141	5.53536	3.3652	2.31548	2.01217	1.60168	1.91567	2.9735	3.27517	2.44515	2.32186	1.82031	0.0770717	0.192964	1.58297	1.74464	1.76284	2.69081	3.20792	2.55389	1.30993	-0.232685	-0.157836	0.605994	1.33172	-0.107413	-1.30522	-0.36296	0.443746	0.700726	0.608212	0.241999	-0.707367	-1.81523	-1.8602	-1.49411	-1.27768	-0.945684	-0.658475	-0.224254	0.726956	1.34147	0.351418	-0.574733	-0.592625	0.125562	0.889767	1.3715
	elect 12	2.10045	1.00169	0.0660889	-1.19914	-1.55131	0.809168	2.63219	3.39521	2.5496	2.14622	2.94916	4.54347	4.67818	4.25593	4.09219	3.9733	4.78513	5.78754	5.67241	2.88662	0.909268	-0.840353	-1.9377	-1.52957	-1.20455	-1.05269	-0.270595	0.110784	-0.412962	-0.345692	0.736732	1.36618	1.58234	1.70857	1.41341	0.416211	0.924098	1.69915	0.528558	-0.480649	-1.21077	-1.08337	-0.586547	-0.399082	0.637117	0.251797	-0.581772	-0.474087
	elect 13	1.2437	-0.181349	-0.201626	1.89805	5.2255	8.13632	8.03633	6.1847	3.33164	1.38395	0.25697	0.439374	1.29688	0.814593	-0.335173	0.0682375	1.65237	2.42445	2.71246	2.67362	1.9837	0.773519	-0.131623	-0.442209	0.256656	0.669749	0.246827	-0.561516	-1.09543	-0.871884	-0.949459	-1.10144	-1.71918	-2.05761	-1.39025	-0.662986	-0.668443	0.645535	1.5574	1.1348	0.64555	1.03661	0.134255	-0.847619	0.25126	1.0985	0.857608	0.403221
	elect 14	0.819907	0.986148	0.102132	-0.075968	-0.0379319	-0.365854	-0.551358	-0.704077	0.569998	2.06186	2.15075	2.43525	1.911	1.66241	2.95224	2.87686	1.43989	0.323808	0.0510345	0.373855	0.583034	1.09016	1.52757	0.77375	-0.469532	-1.0959	-0.673455	-0.313898	0.423493	0.263166	-0.693584	-0.533151	-0.538781	-0.67725	-1.25771	-1.59874	-1.05313	-0.468565	-0.701803	0.306702	1.28829	1.95768	1.89914	1.49386	0.833917	-0.449075	-1.33966	-0.796903
	elect 15	1.72966	1.33748	1.30248	1.24946	1.1305	0.266598	-0.0682903	0.0974971	0.610072	0.902024	1.09505	1.30801	0.828731	0.469537	1.26209	1.99507	2.25435	2.08509	2.16032	2.43631	1.87296	0.273517	0.311786	1.42705	1.47587	0.932885	0.364396	0.405534	1.27942	1.33733	0.000759469	-1.04114	-1.73726	-1.89451	-1.38879	-0.712237	-0.0130982	0.441488	0.307721	-0.111572	-0.155416	0.115522	-0.0224909	-0.00733279	0.555418	0.541262	-0.832611	-1.47262
	elect 16	4.53763	3.43796	2.5184	3.05433	4.25289	4.40381	3.47332	2.4904	1.59675	2.37442	3.48423	3.49716	5.17519	6.61259	6.25316	5.68822	4.32344	1.63565	0.183921	-0.5631	-1.10959	-0.582694	-0.250824	-0.110145	-0.121455	0.286449	0.802187	1.62992	2.28147	0.662923	-1.71003	-0.991605	0.83234	1.69867	1.56004	0.790041	-0.14819	-0.477738	-0.448242	-0.933585	-1.53386	-1.34865	-0.804887	-0.571174	-0.509179	0.203499	-0.0707019	-0.341019
	elect 17	2.62597	2.51645	2.49669	2.79611	2.97951	2.37979	2.4867	3.0146	2.78333	2.5666	2.71665	2.61189	3.46335	4.12736	5.03313	5.58506	4.56074	3.87145	3.76932	1.89587	0.0693454	0.158691	0.972977	1.63322	1.60842	0.128141	-0.668029	-0.105959	0.676825	0.45548	-0.987626	-1.22063	0.0461439	1.30277	0.292731	-2.25029	-2.54589	-0.14013	1.4754	0.766859	0.0789811	0.147396	0.173935	-0.398433	-1.38018	-0.790301	0.192219	0.0338762
	elect 18	4.91872	4.25097	4.46643	4.73965	5.11051	5.12785	4.47218	3.98059	3.37501	2.31107	2.36111	3.0109	2.10598	1.51717	2.57892	4.44527	4.98595	3.62014	3.02551	2.68014	1.41925	0.345659	0.0904181	-0.406481	-0.190201	0.402909	0.330923	0.0177384	0.247693	0.835483	1.00598	1.71924	2.28996	1.50488	0.15508	0.0785071	0.141193	-0.640569	-1.78308	-1.81897	-1.58192	-1.41102	-0.729308	-0.149397	0.330199	0.38813	-0.287066	-0.658381
	elect 19	5.98345	5.6307	5.58262	6.24573	7.09794	7.38067	4.65756	2.1438	0.904541	0.180725	0.453646	0.585558	-0.0335902	-0.26975	1.51095	4.15034	5.0785	5.95956	6.97304	5.5048	2.21564	-0.90008	-1.19367	-0.309153	0.192203	-0.518578	-0.400109	-0.431796	-0.804842	-0.772063	0.260805	0.545691	0.740287	-0.154117	-0.186372	1.05353	1.51319	0.564819	-1.00727	-1.50521	-2.04473	-0.637899	0.937103	0.868336	1.44637	1.63358	0.34645	-0.290599
	elect 20	6.94243	8.88919	7.93756	6.90059	8.13441	7.53321	4.86951	3.24233	3.78299	5.77114	6.66924	7.12789	6.87746	6.71148	6.55722	6.82051	6.13438	3.71387	3.15922	3.60984	2.65424	-0.0747277	-0.856254	0.667591	1.72512	0.629069	-0.731387	0.393774	1.33708	0.221801	0.628938	0.776637	0.110437	0.133651	0.657225	0.938187	0.33628	-1.30843	-1.01214	-0.531501	-1.28817	-1.22145	-0.750467	-0.812335	-1.30264	-0.949465	-0.30161	-0.860939
	elect 21	5.7639	4.27274	4.80489	6.18546	5.72192	5.30625	5.17443	4.44771	4.23754	4.93109	4.70617	4.12548	4.54273	4.95107	3.86038	3.33143	2.54601	2.05688	2.05866	2.39933	1.65937	-0.304589	-0.907868	-1.62571	-1.58999	-0.664454	0.610832	1.78897	2.1348	1.69183	0.760861	0.527514	0.280081	0.631588	0.609468	0.189518	-0.0411764	-0.355561	-0.643782	-1.06279	-1.42426	-1.38793	-0.800258	0.335349	0.0508333	-0.0942444	-0.473201	-0.283182
	elect 22	4.73896	5.67724	5.90839	7.13522	7.162	6.07136	5.50731	5.77659	5.21119	4.34724	4.97504	6.30985	6.04127	4.99125	5.01113	3.90324	2.49689	1.92084	1.62835	1.30814	1.0977	0.673781	0.822629	-0.873628	-2.47041	-2.07741	-1.0117	-0.190077	0.461036	0.625987	-0.623339	-1.48308	-1.09895	-0.138116	-0.263571	-0.493855	-0.522276	-0.0188761	0.204791	-0.0475002	-0.216842	-0.330439	0.753557	1.04489	0.560782	0.678384	1.45438	1.78171
	elect 23	3.18092	3.2742	3.86221	3.99901	4.86144	5.05385	4.79638	4.49644	4.59475	3.60289	2.15865	3.06676	5.64667	5.01679	3.23766	2.45083	1.92582	0.870523	0.0688384	0.087675	-0.183825	-0.730044	-0.80766	0.34416	1.81543	1.39596	0.306415	0.46835	1.02733	0.539892	1.29443	1.04988	-0.0930048	-1.00638	-1.19166	-0.119085	0.679563	0.403789	-0.0190879	-0.752545	-1.92531	-2.06321	-1.66196	-0.36043	0.180554	0.858276	1.3649	0.288011
	elect 24	1.29016	0.882438	1.33033	1.85825	2.34965	2.64155	3.07018	2.81664	2.00447	0.893659	1.29861	2.27132	2.85234	2.77245	2.22652	2.07362	3.04118	3.45926	2.41	1.12709	0.521759	-0.0910629	-0.0993704	0.223416	-0.110581	-0.358278	0.00101869	0.432999	0.461991	-0.42094	-0.562248	-0.525556	-0.751823	-0.504911	-0.284004	-0.145166	-0.907458	-2.10082	-2.08881	-1.19126	-0.336372	-0.0860641	0.231739	2.29205	2.47714	0.97691	1.1426	1.17411
	elect 25	5.59649	5.46736	4.76952	4.16201	3.46655	2.8474	3.02563	2.57596	2.87669	4.35805	5.84213	6.33339	5.11765	2.07717	0.565239	1.94322	3.84871	4.62685	4.7136	3.58451	1.4203	-0.913279	-1.72539	-1.48355	-1.82627	-2.41154	-0.507007	1.08389	0.678552	0.5189	1.06782	0.18668	0.00129929	0.580912	0.860337	1.10165	0.998714	0.0762649	-0.603556	-0.901531	-0.752574	-0.465419	-0.515948	-0.099991	0.586372	0.79022	0.456502	0.0868105
	elect 26	2.79023	2.64265	2.5966	2.73104	3.34546	3.20433	2.1422	1.84085	2.66756	3.41086	3.90598	5.00486	5.50189	3.81885	2.37066	1.78292	1.77919	2.11611	2.35262	2.72608	3.00687	1.80537	0.267147	-0.493834	-0.676467	-0.315866	0.326562	0.258861	0.179865	-0.266647	-1.10797	-0.276587	0.354168	0.439245	-0.103617	-0.454052	0.0137475	0.964125	1.42951	0.728903	-0.699104	-1.40621	-0.456788	-0.0494946	0.482727	0.877035	-0.607405	-1.69008
	elect 27	3.06321	4.17034	3.77937	3.28878	3.39675	4.08154	4.66111	5.06708	4.35249	4.21891	5.55704	6.61484	6.52588	4.85863	3.49592	2.10144	1.24652	1.60566	2.63118	2.52066	1.89775	0.89287	-0.0836865	-0.409992	-0.0461384	-0.0301884	-0.0546296	0.203771	-0.0234846	-0.0897208	0.544358	0.817524	1.24831	0.767723	-0.783719	-1.28907	-0.780151	-0.112869	0.530418	0.27784	-0.221313	-1.23233	-1.90413	-1.84663	-0.89476	1.24522	1.97153	1.15743
	elect 28	2.46544	2.76493	3.9342	3.7668	2.78705	2.33141	1.77874	1.88084	1.70833	1.56311	2.86937	3.03758	2.36577	3.57984	4.05903	3.19084	2.0205	1.95975	1.53016	0.550841	-0.138309	-0.904186	-1.00022	-0.109772	0.353707	0.0798536	-0.322804	-0.281969	0.289829	0.52476	-0.417646	-0.590359	-0.33166	-0.495076	-1.45056	-1.76464	-0.325544	1.04978	0.141238	-0.967012	-0.949464	-0.874271	-0.210392	0.412118	0.333341	0.733575	2.09644	2.86536
	elect 29	4.84013	4.17531	3.38565	3.31178	3.42686	3.03575	1.66921	0.888879	0.804522	1.49244	1.93241	0.989216	0.69789	1.9091	2.61126	1.64028	1.02119	0.984096	1.30135	1.59901	1.13069	0.780972	-0.464356	-1.28632	-0.468217	0.24991	1.29996	0.964108	-0.81195	-1.04266	-0.554173	-0.581233	-0.766777	-1.28282	-1.57763	-0.695679	1.15195	1.58161	0.927885	1.55853	1.55445	0.396684	-0.752541	-0.68204	0.280703	0.315725	0.791521	0.429071
	elect 30	6.52011	6.77957	5.11129	2.65256	1.93867	1.94863	1.78914	3.51574	5.10114	5.22815	4.63187	2.77806	1.587	1.00503	0.955793	1.47461	2.44467	2.16866	2.02769	1.63012	0.918152	0.777293	0.823704	0.463228	-0.521274	-1.30673	0.0759788	1.4797	0.712903	-0.314669	-0.296428	0.255388	0.353741	0.419753	-0.609217	-1.33389	-0.74399	-0.838623	-1.3796	-1.26452	-0.864097	-0.346158	-0.766018	-0.65203	0.699724	2.60369	2.06139	0.641577
	elect 31	6.85871	6.73646	6.50814	6.00079	4.61886	2.94324	2.63145	3.02172	3.362	3.19079	2.67553	2.5485	3.38741	5.20824	4.29419	2.27571	1.42274	2.24794	3.57539	3.22275	1.71462	1.23101	0.640845	0.614248	1.3144	0.993928	-0.763833	-0.912758	-0.208854	0.188693	-0.511224	-0.537775	0.647468	1.2913	1.43589	0.752877	0.0636588	-0.0580671	-0.645668	-0.871853	-0.789907	-1.69474	-2.28604	-1.5387	-0.00825148	0.396672	0.732943	0.289764
	elect 32	3.42708	5.60773	7.96892	8.71291	6.58475	4.20472	4.31008	5.58087	5.2054	3.21974	1.18975	0.0683435	-0.107315	0.0932422	1.18964	4.20325	6.39189	6.82655	6.28405	3.62458	1.68468	1.05099	0.413605	0.028578	-0.399661	-1.42711	-1.71388	-1.05726	0.348759	1.1148	0.694398	0.203968	-0.0539752	0.382115	1.20027	0.840459	0.692302	1.438	0.773991	0.329811	-0.611097	-1.11173	-0.256424	0.0867381	-0.151403	0.0670259	0.418416	-0.981215
	elect 33	1.86648	2.43049	2.98778	3.22965	2.58932	2.20305	1.86103	1.84044	2.77917	3.7823	3.79439	3.81169	2.89475	1.56788	2.07268	2.75237	3.51011	4.19023	3.69642	2.49293	1.18014	0.205595	0.40394	1.24889	0.866654	-0.302332	-0.431596	-0.169465	0.00750146	0.868598	1.41045	1.25469	0.784148	0.622318	0.410676	0.201911	0.161597	-0.110361	-0.87576	-1.60714	-1.97536	-2.06599	-1.50888	-1.17166	-1.2325	-0.775914	0.23284	0.773609
	elect 34	2.72	0.93412	0.302596	1.62079	2.21128	1.37775	1.51304	2.72385	3.98513	3.59928	3.40039	3.3545	1.51525	0.768557	2.8293	4.13744	3.15493	2.09674	1.65433	1.09189	-0.0483095	-1.6439	-1.42647	-0.867871	-0.889224	-1.13602	-1.36816	-0.859503	0.693355	1.14734	0.433518	0.114567	0.207773	-0.0423155	-0.831411	-1.12779	-0.896198	-0.930985	0.44191	1.97126	1.27904	0.184608	0.52641	1.46331	1.91623	1.03563	0.156237	0.0794898
	elect 35	1.10833	1.49592	1.47933	1.31166	2.06581	3.41518	2.58757	0.64722	0.414812	1.14413	1.11362	1.41177	2.11845	1.71193	0.565939	0.40968	-0.110389	-1.16768	-1.33599	-0.203601	0.334064	-0.224166	-0.353089	0.141202	-0.0690005	-0.736829	-0.496568	-0.166302	-0.577938	-0.688989	-0.105462	0.521458	1.05697	1.10771	0.678014	-0.553705	-1.95325	-1.80687	-0.444758	0.309855	0.0663742	-1.315	-1.62939	0.0429592	1.22626	1.02225	1.50832	2.42297
	elect 36	7.47906	6.60012	5.25427	4.22872	2.69653	1.20549	0.17588	1.09186	3.02057	2.53264	2.06312	3.89633	4.44379	2.83629	1.91345	2.4219	2.18204	1.9855	2.19221	1.77199	1.10049	-0.573074	-1.16682	-0.614805	-0.241599	-0.504525	0.0230919	-0.314851	-1.22915	-1.40585	-0.206921	0.671404	-0.187457	-0.824944	-1.07631	-0.956012	-1.29815	-1.30575	0.641334	1.51245	1.10108	-0.146195	0.68539	1.22455	1.17	1.88166	1.84637	0.633925
	elect 37	3.33302	2.46833	1.3097	0.785891	1.49697	2.0691	1.64603	1.59155	2.70867	3.65102	2.10866	1.11085	2.0824	2.84026	3.00971	3.20532	1.97194	1.28998	1.62107	2.09054	1.38606	0.0368711	0.529173	1.48219	1.0621	-0.703931	-1.64747	-1.01693	0.0357365	-0.453206	-1.65456	-1.69638	-0.677637	0.0569947	0.27362	0.375919	-0.831665	-1.33925	-0.799568	0.230336	0.758437	1.06648	1.45283	1.57355	1.37408	0.421282	-0.470404	-0.432785
	elect 38	4.00683	3.23316	2.65287	3.38315	5.48263	7.05301	6.23833	6.56433	5.52865	4.00014	3.92913	5.04013	4.57225	4.04915	4.04105	3.15056	1.69792	1.06291	1.60537	2.60716	2.14102	0.502135	0.725847	1.19734	1.58569	0.824108	-0.881626	-1.47424	-0.493231	0.412709	-0.229817	-0.746857	0.533796	1.07701	-0.953635	-1.76817	-0.627371	0.0983745	0.733612	0.876284	0.420847	0.105568	0.410316	0.694743	0.155391	-1.23263	-1.84312	-1.24197
	elect 39	2.50032	1.8616	1.96822	2.30289	2.90392	2.32554	0.749269	0.0550642	0.0562134	0.589389	0.99698	0.231616	0.638566	1.21353	0.118268	-0.28023	-0.23768	0.522166	1.02268	0.795668	0.957483	0.435888	0.186532	1.0318	1.74641	1.14707	0.135545	-0.00953032	0.354775	0.862298	1.05917	0.140368	-1.41536	-1.97629	-1.64081	-0.343236	0.681159	1.46702	1.28157	0.45533	-0.491432	-0.293579	0.154158	-0.224148	-0.420067	-0.468915	-0.766644	-1.55199
	elect 40	10.5272	9.12064	7.53302	6.6856	6.02726	5.32772	4.49213	3.40658	3.1246	4.05772	3.53569	2.69854	2.43605	2.40397	1.8781	1.88795	3.33063	3.96415	3.35858	2.45839	2.63732	2.56474	0.899025	-0.383505	0.240485	1.12561	0.427417	-0.435819	-0.214969	0.499391	0.885374	0.894236	0.657033	0.0271554	-0.42946	-0.582912	-0.477214	-0.825067	-0.939975	-0.857391	-0.877979	-0.657221	-1.21887	-1.65425	-1.27413	-0.395743	0.0903969	0.355735
	elect 41	13.3557	12.3391	12.1595	10.3997	7.59361	7.37774	7.90491	8.27144	8.16694	5.92651	5.20023	7.84189	10.434	8.08749	5.92158	3.42245	2.32852	3.3404	4.29667	4.4266	2.90845	1.16162	0.898152	-0.0536894	-0.557593	-0.488436	0.292286	0.765779	-0.19075	-1.46861	-1.29595	-0.817737	-0.441194	-0.953399	-0.615416	0.588998	1.12756	1.07626	0.334752	-0.431808	-0.12705	0.548807	0.839014	-0.0211499	-0.534427	-0.443354	-1.47448	-1.49396
	elect 42	10.7169	9.99456	9.17508	7.20118	5.28265	5.5536	5.65743	4.78554	4.69928	3.8704	3.29858	4.98663	7.26288	6.71288	5.9391	3.93815	2.53339	2.69945	3.44702	3.81554	2.9923	1.57645	0.728609	-0.376993	-0.389101	-0.0298379	0.241951	0.539546	-0.10146	-1.01713	-0.621212	-0.551919	-1.03597	-1.68144	-1.23984	0.267268	0.855081	0.33941	-0.580913	-1.03749	-0.205869	1.00294	1.4301	0.468886	-0.58132	-0.761697	-0.783966	-0.63245
Visual cluster - UV	elect 1	6.31014	6.33007	6.73159	6.30786	6.25801	5.20845	3.67959	0.830034	-0.347773	1.49278	4.58227	7.3683	7.79414	4.63793	1.30881	1.04024	2.7655	4.56501	5.52436	4.6593	2.00854	0.248592	-0.133853	0.308597	0.9444	1.23386	1.3099	0.905146	0.617771	0.656488	-0.257767	-0.55652	-1.87631	-2.08354	-1.13792	-0.0838169	0.0362853	-0.493627	-0.561298	-0.364221	-0.137919	0.832168	1.59132	1.33671	-0.111235	-0.986037	-0.56292	-0.737304
	elect 2	1.42941	0.85634	0.910201	1.5596	2.19823	2.39341	2.7495	3.22478	3.21512	2.75874	2.02492	1.87209	2.3582	3.63289	2.73467	2.11448	2.41509	2.87967	2.52975	1.00367	-0.233196	-1.02602	-0.987736	0.196924	1.45547	0.85797	-0.37697	-1.49484	-1.95824	-1.40256	-0.761489	0.0862934	0.360464	0.449121	0.878076	0.807497	0.852758	0.626834	-0.419329	-0.769988	-1.12267	-1.13105	-0.479884	0.320255	1.21471	2.0145	1.752	0.326169
	elect 3	-0.350646	0.259279	1.74476	1.73132	1.42505	1.68874	0.637958	-0.937	-1.50548	-0.771199	0.159526	0.718408	1.7143	3.6485	3.66942	4.26157	4.67133	4.29867	4.32904	4.59492	3.8034	1.41066	0.800128	0.743192	0.577987	0.172486	-0.300101	0.058028	-0.406857	-0.574895	0.144375	0.0409179	0.0228324	-0.365595	-0.418153	-0.259035	-0.376755	-0.549454	-1.06867	-1.75947	-1.5011	-0.549258	-0.530791	-0.972063	-0.445872	0.552362	0.831896	0.499162
	elect 4	0.75729	2.04799	3.04612	2.77202	2.17561	1.35727	0.0868598	-0.739806	-0.928738	-0.522437	-0.0732169	-0.291404	-0.159185	2.2813	4.22384	4.83482	3.50121	2.4558	2.09918	1.93963	1.6765	0.631398	0.689953	0.0727148	-0.631153	-0.674945	-0.680467	-0.362961	-0.971538	-1.63439	-0.946579	0.239926	1.44271	1.82766	0.874253	0.0203877	-0.25761	-0.465406	-0.72252	-1.20561	-1.34502	-0.899457	-0.726143	-0.800284	-0.338409	0.349492	1.53973	1.77884
	elect 5	1.8312	1.08311	2.18547	3.95294	1.72622	-0.259736	0.0454444	0.651094	2.4011	4.9308	4.8121	3.32471	2.7345	0.670509	0.992745	2.19645	2.29554	2.01069	2.70636	2.94997	1.2425	-1.12409	-1.65659	-0.939141	0.0793848	-0.124429	-1.24366	-1.15128	-0.0415613	0.0147721	-0.420289	-0.41009	0.300525	1.75805	2.14186	1.50035	1.56033	1.40199	-0.340479	-0.506322	-0.643235	-0.276622	0.859465	0.630492	0.163237	0.0977848	-0.266087	-0.332946
	elect 6	3.00102	3.03775	2.90254	1.89702	0.6669	0.0876461	1.44032	2.95601	2.59799	1.17068	0.469942	-0.565346	-0.167056	0.463039	1.33153	1.77162	1.86337	2.13443	2.14454	0.695524	-0.649933	-1.23347	-1.21113	-1.37207	-0.57639	1.32002	1.80277	0.974681	0.602587	0.518997	0.315247	-1.10584	-1.62144	-1.20096	-0.632396	-0.177546	0.0819943	-0.340653	-0.546611	0.506203	0.950048	0.650123	0.931837	1.04647	0.966376	0.986148	1.0909	0.520577
	elect 7	-1.96682	-1.29145	-1.30034	-1.61761	-1.24394	0.187007	1.82202	2.35216	2.25018	0.534981	-0.862049	0.246156	2.19907	2.73429	1.16494	0.462996	1.14542	1.4453	0.945286	0.524374	-0.562901	-1.41266	-1.28077	0.0317506	0.285226	-1.14163	-1.23217	-0.965925	-0.99698	0.0366796	0.917285	0.213815	-0.358725	-0.0977263	-0.285717	-0.35388	0.659268	0.605668	0.677436	1.15672	0.344881	-0.608509	-1.37917	-0.992842	0.471862	2.311	2.30609	1.13911
	elect 8	-0.541678	-0.770459	-1.67893	-2.55282	-1.87367	0.0669456	1.12343	1.24936	0.80881	0.68614	1.72858	2.22891	1.22074	0.196044	-0.27148	-0.631372	-0.372817	0.431761	2.11112	3.26079	2.05133	-0.599588	-1.58722	-0.421818	0.702823	-0.107268	-1.61448	-2.00424	-0.77945	1.60648	1.73683	1.19656	0.886748	0.910915	0.476004	0.0922337	0.101851	0.173755	0.232832	-0.576969	-1.44997	-1.18312	-0.694103	-0.278266	0.245263	0.360646	-0.217486	-0.0948054
	elect 9	1.11981	0.51455	-0.0605733	0.816282	1.82473	1.79128	1.52498	1.55205	1.32257	0.961079	1.06301	1.79235	1.97184	1.42553	0.98875	0.627228	0.232021	0.17045	0.0127656	0.0995876	0.938121	1.2143	0.342924	0.426115	0.491504	-0.522278	-1.18003	-1.6844	-1.51441	-0.568514	0.78153	1.5925	1.71714	1.02766	0.349013	0.983471	0.985374	0.621149	0.548865	-0.151643	-0.824183	-1.03889	-0.663016	0.252621	0.691014	-0.0873178	-1.50482	-1.6105
	elect 10	1.12243	1.64679	2.97211	4.77501	5.89254	4.66739	3.5098	2.18748	1.625	2.08363	3.6109	4.67969	3.37198	1.24053	0.364141	0.544896	0.967166	0.318049	-0.995067	-1.19568	-0.440365	1.31058	0.969263	-0.421408	-0.602864	0.0690936	0.340633	-0.275166	-0.285021	-0.0493735	-0.125856	0.7807	2.09184	2.51156	1.13613	-0.26947	-1.33433	-2.28096	-2.04365	-0.745107	-0.087534	-0.0953375	0.264167	-0.339541	-0.728069	0.204702	0.382683	0.129913
	elect 11	0.650638	0.140629	0.508265	0.540703	0.492136	1.02621	1.37558	1.43084	1.41254	1.45613	1.67877	1.77816	1.94265	1.08865	0.0928308	-0.136131	0.0533255	0.474205	0.582159	0.995038	0.727354	-0.168644	-0.278198	-0.228826	-0.0819809	0.455181	0.744564	0.366266	0.826646	2.39011	2.83156	1.4479	-0.111499	-0.581898	-0.644218	-1.10771	-1.41903	-0.803861	-0.0289052	-0.464338	-0.816471	-0.548481	-0.384276	-0.622213	-1.21428	-1.14849	0.405066	0.971989
	elect 12	1.72699	4.0163	3.53598	2.27483	3.2207	5.15312	4.27719	1.12063	-0.290955	-0.801758	-1.45023	-1.52703	-0.855871	0.659829	0.859799	0.0763383	0.165295	1.17549	1.2711	0.701059	0.731748	0.32261	-0.592749	-0.9281	0.246447	1.35346	1.0926	1.05861	1.74308	1.45078	0.693001	0.319995	0.205453	1.20731	1.13307	0.563649	-0.00485727	-0.973884	-1.51219	-1.2637	-1.497	-1.30248	-0.372151	0.196291	0.158845	0.208165	-0.403493	-1.28375
	elect 13	0.664603	-0.384345	0.0089247	1.7938	3.3348	2.89453	1.64479	1.89008	2.6108	1.84578	1.12965	1.38775	1.60225	1.51167	0.98162	0.818005	0.934707	1.00822	1.0198	1.1863	1.55763	1.25956	0.296636	-0.576739	-0.936827	-1.04169	-1.42922	-1.2448	-0.0653823	0.723995	0.736105	0.913397	0.881255	0.378533	0.108477	0.210841	0.365291	0.459471	0.199839	0.195354	0.173013	0.590462	1.67062	1.41964	0.0989844	-1.11093	-1.60212	-1.85275
	elect 14	-0.40846	-0.246627	0.58272	0.691407	0.992632	2.60591	2.77448	1.49533	0.980777	1.34487	1.84277	2.54958	2.38407	0.896596	1.16209	2.1638	2.71997	2.43518	1.70878	2.1481	2.87553	1.91012	0.545445	0.174464	-0.452637	-0.23492	0.784308	0.655648	0.740491	0.958234	0.842224	0.990144	0.12128	-0.460634	-0.0155188	0.200727	-0.153958	-0.360089	0.07089	-0.353056	-0.859177	-0.369156	-0.0213952	-0.0807134	-0.630294	-1.82577	-2.00451	-0.954007
	elect 15	1.64991	1.40386	1.94868	1.99928	1.43997	1.28814	2.33732	2.9494	1.45875	-0.380775	-0.870224	-0.512774	0.188999	1.27793	2.10153	2.70999	3.28581	2.85953	1.94387	1.58405	1.49609	0.300506	-1.04658	-1.13219	-0.587279	-0.365676	0.497151	1.72303	1.89171	0.854487	0.0736484	0.21441	0.283238	-0.253054	-0.637795	-1.15667	-1.07601	-0.740029	-1.13794	-1.08376	-0.551745	-0.71677	-0.77083	0.205674	1.33986	1.73717	1.56547	0.564589
	elect 16	2.74004	3.17602	5.928	5.96958	3.56896	2.56366	1.51324	2.34321	4.8096	6.24304	7.38848	6.9719	4.40674	3.96379	4.39999	4.86779	3.00968	-0.0324161	-0.623144	0.655323	1.03363	0.205658	-0.000389827	-0.0138534	-0.326959	0.0290529	1.2349	1.461	-0.541204	-1.43304	0.305517	0.118785	-0.3648	0.0336901	-1.2975	-2.48225	-2.09241	-0.681928	0.827216	1.24448	0.246949	-0.137173	0.438801	1.5362	1.17248	0.433635	0.417093	0.230146
	elect 17	4.20966	6.09887	8.85034	8.05155	4.05192	1.63007	0.883179	0.966029	2.14036	4.43533	7.30148	8.04498	5.53489	3.7428	2.7153	1.62894	0.113637	-1.06115	-0.526441	0.0937604	0.460655	0.00561787	-0.889727	-0.929668	-0.50554	-0.0111886	-0.304505	-1.0525	-1.93228	-1.49062	0.561187	0.216444	0.388735	1.00549	-0.471906	-0.42155	0.269927	0.248508	1.63379	1.71428	-0.447608	-1.80341	-0.518222	1.66206	1.17707	0.37308	1.07533	1.2092
	elect 18	3.79685	2.64067	2.74555	2.76686	0.761641	-0.979992	-0.374175	-0.513455	-0.812224	-0.676666	-0.460356	0.0879625	0.678904	0.828412	0.266389	0.129481	0.730837	2.30212	3.50796	3.14539	2.07549	1.61108	0.993147	-0.0590315	-0.141489	0.787196	1.10278	1.04821	0.832508	0.0695587	0.194765	0.340271	-0.776578	-1.77023	-1.29768	-0.301859	-0.509704	-0.301257	-0.236308	-1.13458	-1.47945	-1.53936	-1.28929	-0.697073	0.409168	1.38282	0.305119	-0.6145
	elect 19	3.98167	4.80365	4.93336	4.12186	2.79379	2.45417	2.4241	1.40506	1.00722	1.58072	1.51995	0.307938	-0.486633	-0.553175	-0.605295	-0.280756	0.130546	0.17461	0.630463	1.17299	0.981007	0.351295	-0.0247758	0.485582	1.52874	2.08993	1.60648	0.886023	0.787013	0.883369	1.06121	1.16768	0.379397	-0.818788	-0.974738	-0.943043	-1.49051	-1.7466	-0.908499	-0.192164	0.145104	0.428248	-0.373158	-1.04845	-0.861864	-1.0134	-0.619509	-0.381627
	elect 20	5.53354	8.8438	7.07897	4.45814	4.30988	4.55934	5.7325	5.89573	4.8998	3.40553	1.39264	0.420484	0.289609	0.602903	0.609653	0.172853	-1.6741	-2.54306	-2.36355	-1.68499	-0.880985	-0.228473	-0.297289	-0.331916	-0.0799474	-0.0446473	-0.000696409	0.533397	1.81507	2.44919	2.37745	1.58782	1.05033	-0.615597	-1.46898	-0.987921	-0.396236	-0.631259	-0.116972	-0.248858	-0.359065	0.553525	0.201153	-1.15284	-0.8923	-0.90295	-1.06284	-0.330453
	elect 21	1.93871	3.05629	5.34917	7.36658	8.21567	5.7873	4.79745	3.56034	1.08341	0.360685	-0.554141	-0.229726	1.16375	0.869356	0.363148	-0.571969	-1.47722	-1.01903	-1.01505	-1.45557	-0.802148	-0.23764	-0.327308	-0.740351	-1.62379	-1.46949	-0.6456	-0.949173	-0.399148	1.08107	1.69016	0.744282	1.04612	1.67647	0.417509	-0.451868	0.348455	0.676429	0.721661	0.760827	-0.187971	-1.21926	-1.76671	-1.406	0.0228413	1.78578	0.935913	0.156507
	elect 22	-0.312005	-0.0038109	0.32082	2.10577	4.84879	6.96921	4.90194	4.43696	4.8193	3.767	2.61648	3.14771	3.98996	3.3435	1.18537	-0.00424457	-1.1429	-1.74544	-1.09591	0.293284	0.699115	0.875614	0.323444	-0.229077	0.110151	0.795437	0.7547	0.192638	-0.0562955	0.291831	1.10479	1.79514	1.60931	0.878778	0.504549	-0.165588	-0.379916	-0.0862623	-0.219572	0.0458579	0.559706	0.606463	-0.496506	-1.22103	-0.668083	-0.187564	-1.36113	-2.66312
	elect 23	9.84257	9.13383	7.8695	7.07537	6.20706	4.32285	4.72516	4.02401	3.19977	2.84648	1.59586	1.14364	2.20408	2.28258	2.34279	2.70233	1.27336	0.471267	1.67113	1.98591	0.759646	-0.609803	-0.66735	-0.378643	0.536449	1.9269	1.75812	0.0823394	-0.291219	0.871092	0.701471	-0.552416	-2.03166	-2.45086	-0.586863	1.06322	0.461093	-0.397629	-0.459167	0.480192	1.30358	0.179702	-1.00733	-0.802677	-0.211617	0.259613	1.21425	-0.0557514
	elect 24	5.35037	5.92505	4.98618	2.8392	1.79259	1.04628	1.34248	2.1135	4.24453	5.49074	5.38803	5.37301	5.32733	4.40202	3.1296	4.30418	5.86273	5.34789	3.52704	2.20841	1.13648	0.507156	-0.0888106	-0.118507	-0.304151	-0.733763	-1.57291	-1.7068	-0.730509	0.449661	1.39783	2.11301	1.64912	0.551345	-0.562322	-0.440791	-0.548444	-0.877003	-0.57968	-0.119251	-1.04876	-1.25939	0.267036	1.3944	0.561948	-0.698534	-0.493093	-0.413997
	elect 25	0.524469	0.649693	1.317	1.17772	1.20896	2.49342	4.06146	3.45724	1.7765	1.13305	1.04723	1.60273	1.99578	1.53396	1.47161	1.51537	1.33582	0.64326	0.64841	1.18648	1.21399	1.75622	1.67012	0.79084	0.693302	0.381504	-0.0414763	-0.652453	-1.7432	-2.13757	-1.34734	-0.873034	-0.293158	0.702821	0.808515	0.816848	0.950604	0.197098	-1.23923	-1.55053	-0.889391	-0.0980424	-0.249034	-0.65782	-0.575848	0.332136	0.906712	0.438012
	elect 26	3.06873	3.98297	3.58563	1.88613	0.673224	0.139594	-0.341077	-0.0194852	0.646892	1.867	3.75714	4.08651	4.12069	3.98033	2.61634	1.18057	1.72942	3.25271	4.21717	3.49788	1.2151	-0.975585	-0.650003	0.522568	1.06052	1.20912	1.79237	2.11126	1.10221	0.129254	0.842273	0.91159	0.567192	0.875141	0.507823	-0.634378	-1.04976	-0.861124	-0.885827	-0.801464	-1.19505	-0.932655	0.233408	-0.27079	-1.27607	-1.25883	-1.1826	-0.810382
	elect 27	0.0871208	0.373052	0.69753	0.900545	0.849404	1.18734	1.4826	0.943354	-0.0877265	-0.718308	-0.25505	0.590941	1.14347	1.04106	0.683328	0.448494	-0.0569992	-0.528146	-0.00398578	1.55403	1.45183	0.899538	1.43312	1.24531	0.624445	0.284923	-0.0984824	-0.772899	-1.17156	-0.627846	0.467424	1.01086	0.587504	-0.183099	-0.368689	-0.544211	-1.31094	-2.04921	-2.04434	-1.05397	-0.109469	0.37916	1.15583	1.40153	0.770575	0.457974	0.313464	-0.160252
	elect 28	3.48218	2.43468	2.35925	2.35014	2.37253	2.35259	1.82913	1.49513	1.43226	1.47011	1.23347	0.523243	0.657322	0.904586	1.16912	1.92138	2.71264	3.06599	2.72091	2.00287	1.37229	1.39927	1.90434	1.51715	0.161103	-1.03192	-1.54298	-1.23264	-1.22431	-0.623181	0.587706	0.814119	1.2212	1.06071	0.880167	0.525922	-0.371814	-1.08834	-1.01853	-1.03318	-0.844602	-0.596925	-0.056113	0.756122	-0.0963269	-1.15344	-0.948523	0.0181637
	elect 29	8.99556	5.55192	3.29186	2.99116	3.38815	3.00256	2.59993	2.60155	2.31401	1.11865	0.359029	-0.278776	0.811669	2.43624	2.28741	1.98303	1.32355	0.909298	0.976242	1.38211	0.999351	0.158661	-0.085025	-0.320489	-0.282668	-0.283294	-0.247468	-0.138961	-0.262536	-0.523667	1.15545	0.282771	-1.10746	-0.837745	-0.124009	-0.292076	-0.369387	-0.200403	-0.48969	-1.73189	-2.15246	-1.26872	0.16294	0.387275	-0.185886	0.413825	1.62287	1.7998
	elect 30	1.38999	1.16303	1.88743	1.7721	0.54779	1.3081	4.16399	5.27011	4.1355	1.67142	-0.194304	-0.558203	-0.334691	-0.0999027	-0.439392	-0.55562	0.27515	0.312774	-0.420364	-1.62708	-1.40232	-1.35678	-1.4529	-0.0761425	1.23131	1.56453	1.71854	1.58277	1.50764	0.917666	0.686769	-0.45157	-0.924143	-0.527147	-0.495116	0.160595	0.636889	0.433891	-0.302538	-0.681937	-1.06986	-1.12816	-1.3004	-1.0801	-0.612589	-0.018951	0.587535	0.804448
	elect 31	3.21483	1.45422	0.270956	2.00303	4.30166	4.74109	5.3382	6.33378	4.97731	1.92816	-0.391891	-1.49305	-1.28866	-1.01407	-1.34717	0.155783	3.88334	5.40264	4.20507	2.85071	1.92176	-0.479486	-1.76529	-1.05948	-0.380761	0.773311	2.09074	1.34862	0.688855	1.02459	-0.106783	-1.03472	-0.852257	-0.183078	-1.26384	-1.60785	-0.732516	0.087258	0.943827	0.503704	-1.10292	-1.08718	-0.328982	-0.338069	0.40463	1.11161	0.470653	0.0379634
	elect 32	6.28211	5.08972	3.29899	2.2786	2.76006	3.08513	3.68834	5.53275	6.306	4.12761	1.68151	0.081477	-0.936145	-1.05156	-0.744795	-0.584296	0.201254	1.06399	1.45892	2.01852	0.85913	-1.50971	-0.789019	0.622606	0.525157	-0.62432	-0.507131	0.642018	0.795681	0.91242	0.666248	1.07109	0.796	0.310541	0.407634	0.10964	0.129679	-0.439274	-1.25356	-2.07066	-1.61469	-0.105658	-0.630227	-1.09522	-0.540058	-0.532192	0.676728	2.49459
	elect 33	1.35769	0.990653	1.03732	1.13423	0.893667	0.608482	-0.149678	0.266113	2.22419	1.96234	0.346468	0.212855	0.626601	-0.258247	-1.23628	-1.66919	-1.16556	-0.984124	-0.144876	0.934982	0.632818	-0.453986	-0.536525	-0.482351	-0.293363	0.239468	0.416042	-0.133782	-0.52472	0.0248302	1.85727	2.26093	1.8068	0.885701	0.572823	0.502128	-0.512752	-1.94715	-2.54339	-1.52445	0.140697	0.672523	0.0212219	-0.265678	-0.361783	-0.28125	0.482351	-0.0824863
	elect 34	0.919665	2.27119	2.56544	2.99082	3.23054	1.53754	0.999494	0.958471	0.764375	1.30786	1.41778	1.46706	1.56919	1.26868	1.31345	1.34907	2.30904	4.92924	5.82949	4.8401	3.6292	1.2214	0.488974	0.715524	0.618681	0.723547	0.721168	0.382484	0.059455	-1.002	-1.06798	-0.439904	0.216452	0.398278	-0.374195	-0.681952	-1.00827	-0.94298	-1.36954	-0.99119	0.0834752	0.345376	0.350784	0.0251353	-0.905488	-1.32931	-0.838387	0.51124
	elect 35	3.60151	3.28313	2.3737	3.86671	5.78396	4.45664	1.99683	0.742812	0.340935	0.291259	0.740346	2.14794	2.77533	2.2847	1.61252	1.20238	2.14331	2.77115	1.6029	0.0691207	0.572842	0.358197	-0.342892	-0.657345	-1.37687	-1.03877	-0.287845	0.322576	0.16139	-0.419392	-0.226767	0.945666	1.38546	0.413292	-1.21037	-2.11587	-2.1313	-1.0376	-0.540146	-0.655861	0.363019	1.32697	1.36898	0.767252	0.118202	0.00309818	0.11889	1.27546
	elect 36	4.00148	2.36526	1.05647	2.24795	3.13652	0.934259	0.0916285	0.00547145	-0.427615	0.290835	1.51731	3.44847	5.3934	4.8449	3.38403	2.49931	1.6971	0.380156	-0.00225689	0.715765	0.724135	-0.510229	-1.7937	-0.888601	0.322207	0.451502	1.57572	2.0863	1.35796	1.19263	0.259944	-1.53281	-0.984659	0.445027	0.796165	0.0293011	-1.16617	-1.82801	-0.819568	0.907112	0.892923	0.247574	-0.6843	-0.967672	-0.144156	0.333623	-0.0527224	-0.178602
	elect 37	2.5649	3.76944	3.08969	1.44395	1.16535	1.84772	1.81083	1.21376	0.775595	0.402909	0.20139	0.617011	1.31963	2.49298	2.63617	2.06537	1.11276	0.420124	0.293866	1.25689	2.16624	1.50893	0.117688	0.114173	0.484808	0.00460367	-0.662678	-0.574124	0.0713433	0.314937	-0.0183086	-1.09327	-1.21261	-0.440349	0.288246	0.103256	-0.478191	-0.142428	0.815666	1.08896	0.443218	0.370111	0.83227	1.42813	1.22397	-0.0832825	-1.59127	-1.94437
	elect 38	4.8056	4.61751	2.62664	-0.165099	-1.20685	-0.417314	0.571932	0.449827	-0.412005	-0.454742	0.308883	0.54324	1.1953	2.83905	3.53949	3.44702	3.03391	2.29223	1.94896	2.55518	2.51275	1.96044	1.04359	0.965782	0.686751	0.289165	0.816881	0.388931	-0.868098	-1.52185	-0.948424	0.160356	-0.137238	-0.520784	0.101616	-0.329345	-0.0221327	0.761792	0.4027	0.0606355	-0.565185	-0.778297	-0.12411	0.87575	0.778363	-0.517805	-1.31514	-1.03976
	elect 39	2.87004	-0.469988	-1.9166	-1.40426	-0.715448	-0.837466	-0.606191	0.660597	1.53973	1.11033	0.0994121	-0.232136	-0.471085	-0.245031	1.3553	2.29095	3.10979	2.7125	1.26417	0.186254	-0.810458	0.190943	1.22931	1.35953	0.883676	0.266415	0.0718879	-0.167428	-0.474816	-0.900066	-0.672982	0.789333	1.87714	0.894218	0.317429	0.662204	0.437676	-0.0996394	-0.688824	-1.05772	-1.70475	-1.42372	0.355427	1.60649	0.0519002	-1.57106	-1.96207	-0.706427
	elect 40	4.60947	4.62123	3.92491	3.46663	3.87941	4.6722	4.32051	3.11843	1.50848	-0.344978	-0.998054	-0.695136	-0.125381	-0.404982	-1.19296	-0.882108	0.783837	1.80893	1.41549	1.39606	2.48057	2.04322	0.57695	0.674014	0.943751	0.505	0.0680169	0.0042789	0.535112	1.13663	0.793008	0.870352	1.31613	0.621699	-0.498006	-0.870805	-0.504793	-0.287156	-0.9738	-1.16656	-0.937802	-1.10205	-1.24086	-1.02337	-1.08445	-1.02652	-0.743564	-0.512918
	elect 41	3.12191	3.41383	4.21723	4.19696	2.75076	1.67339	3.12265	4.38756	4.06182	2.96294	1.78289	1.09308	0.964898	0.94513	0.238899	-0.275785	-0.809504	-0.762848	-0.670697	-0.413209	0.139457	0.776556	0.772718	-0.260696	-0.932234	-0.317209	0.501032	0.0738243	-0.467405	-0.414346	-0.412457	-0.549331	-0.0884821	0.325821	0.928817	2.21186	2.18548	1.14796	0.0631248	-0.281746	0.413559	1.1315	1.04038	-0.0104599	-1.17056	-1.85461	-1.41815	-0.980553
	elect 42	4.627	5.60502	6.02048	5.7789	3.8519	2.40651	3.54153	4.21232	4.14014	3.46702	2.73429	2.25461	2.04091	2.09692	1.41338	0.609204	-0.269318	-0.794999	-0.933539	-0.333462	0.816082	1.48117	0.680213	-0.580773	-0.785753	-0.111926	0.0814659	-0.698245	-0.855308	-0.401183	0.571251	0.599661	0.196891	0.180937	1.00482	2.40221	2.46285	0.922738	-0.359372	-0.312549	0.0172611	0.171666	0.0465536	-0.661176	-1.24877	-1.39414	-0.899183	-0.773893
Visual cluster - UI	elect 1	1.6205	1.33297	0.648114	1.54221	4.56931	7.89633	7.67257	4.58694	1.82159	1.11168	2.03537	3.59419	3.53943	2.10954	1.26346	1.25303	0.893627	-0.0902306	-0.61658	0.00725579	0.838132	2.13475	1.88185	1.84885	1.57869	0.5272	0.507081	0.275648	-0.802767	-0.966251	-0.832794	-0.104501	0.704654	-0.444239	-1.50302	-1.32128	-0.62413	-0.860245	-1.32928	-1.24889	-0.878669	-0.284321	-0.25224	-0.221407	0.165235	0.796057	0.747418	-0.0115079
	elect 2	1.58818	2.05129	1.41768	-0.199144	1.39913	6.53582	6.2563	3.30144	2.85311	4.26928	4.89429	5.19021	6.03556	3.85913	3.29375	2.49317	1.62197	1.34807	2.64832	3.23092	2.38661	-0.725525	-1.48286	-0.908034	-1.17696	-1.39031	-0.262135	-0.0269675	-0.195936	-0.450926	-1.17292	-0.736605	-0.0770989	-0.329724	-0.63909	0.0602801	0.878039	0.634994	-0.502576	-0.194	1.62201	2.10356	1.39088	0.0890097	-0.43386	-0.979407	0.206894	1.16546
	elect 3	2.23625	1.57409	1.21163	1.12427	1.92553	2.6842	1.91848	2.43195	5.03665	5.41705	3.30356	2.00509	2.66413	3.02332	3.74386	4.28446	3.93327	2.72473	1.32259	0.612358	0.235538	1.37274	1.43174	0.542232	-0.263575	0.138049	0.460316	-0.0437196	-0.45339	-0.4918	-0.732106	-1.76384	-2.19404	-0.403678	0.352024	0.311461	-0.361708	-1.45053	-0.745894	-0.241494	0.870762	1.82404	-0.0662467	-1.63866	-1.06972	0.510359	1.20404	1.19196
	elect 4	0.315029	1.49855	1.92491	1.41749	1.93295	2.97899	3.10884	2.82654	3.31885	3.31563	2.13329	1.5929	1.93054	0.796653	1.04957	1.58263	0.804983	0.312968	0.012925	0.00420495	-0.082235	0.073296	-0.13267	-0.387348	-0.974624	-1.04659	-0.709397	-0.965397	-0.714312	-0.461852	-0.872498	-1.29207	-1.16786	-0.358802	0.082378	0.0472271	0.030702	-0.189971	0.815008	1.44422	1.79931	1.55255	0.090076	-1.0139	-0.980995	0.0090351	2.05232	2.15453
	elect 5	2.06897	1.51704	1.79679	2.31851	3.53487	4.29375	4.28894	2.65179	0.552714	-0.137203	-0.357018	-0.197139	0.124818	-0.317764	-0.99704	-0.425462	1.88428	3.16429	2.32847	2.19994	1.35773	1.09749	1.2496	0.948449	1.34232	1.67014	0.587807	-1.37847	-1.96163	-1.02512	-0.156571	0.820718	1.11996	0.706024	0.0630138	-0.240714	-0.303843	-0.749365	-1.63092	-0.753106	0.219088	0.232687	-0.0563737	-0.946401	-1.02223	0.448915	0.455089	-1.21909
	elect 6	3.28641	3.3608	2.70641	2.92084	2.22623	1.23848	1.10071	1.26103	0.925078	1.90023	3.0709	2.55933	0.851499	-0.518835	-0.704213	-0.883587	-0.473609	1.65114	3.41221	2.40342	0.136565	0.186853	0.134692	0.00336903	0.12354	-0.383853	-0.220969	0.487786	-0.107115	-0.443488	-0.959372	-1.76657	-0.921121	0.0852891	0.203939	-0.114955	-1.40994	-2.06481	-1.14213	-0.319659	0.453735	0.572781	1.83783	2.73992	1.26351	-0.553858	-0.360392	0.718497
	elect 7	-0.265322	-0.146579	-0.364883	-0.299108	0.891929	2.40039	2.8509	1.88935	-0.487891	-1.10729	0.238047	1.33511	1.50745	1.38686	0.549684	0.840806	1.57092	2.44503	2.69145	2.41039	1.54617	-0.181788	-1.2153	-0.938844	-0.383826	-0.65557	-1.15423	-0.398435	-1.14164	-1.31075	0.19458	1.4193	1.27773	0.193666	-0.287571	0.0859956	-0.532158	-1.62785	-1.06332	0.133814	0.368129	0.664324	1.9438	1.98789	0.539897	-0.642757	-0.602168	-0.0962509
	elect 8	-0.842708	0.642471	1.73327	1.5022	1.28591	2.06934	2.1713	1.27227	0.398582	0.0234881	-0.132531	0.398164	1.056	1.37289	1.88325	3.01685	3.86695	2.77446	1.72543	1.1941	0.455482	-1.10454	-1.76441	-1.66594	-1.23075	-0.374768	-0.016584	-0.496615	-0.899593	-0.265168	0.862686	1.26595	1.48499	0.964323	-0.164928	-1.05424	-1.07022	-0.22305	0.369015	-0.420069	-0.939786	-0.648154	0.174961	0.939442	1.22073	0.967707	1.18121	1.79546
	elect 9	-0.318508	0.519445	1.5274	1.38387	0.150516	0.0627256	0.43198	0.29065	0.421776	0.65115	1.28622	1.63444	1.11063	1.22043	2.07226	2.38419	2.47755	1.98399	1.48181	1.4514	1.63949	0.61655	-1.35731	-2.25293	-1.42211	-0.675229	-0.423704	-0.833512	-0.879649	-0.108164	0.560841	0.0845578	-0.2089	0.0735325	-0.2433	-0.737435	-0.654211	0.380058	0.660786	-0.669658	-1.3748	-0.664847	0.703725	1.69041	1.58312	1.14486	1.0117	0.923507
	elect 10	0.0538736	0.52674	0.782513	1.39944	1.79654	0.370959	-0.404296	-0.0293767	1.21977	2.3773	2.31478	2.32882	2.76444	1.93478	1.13438	1.20602	1.54318	1.65663	2.01385	2.71577	2.51829	0.447619	-0.788008	-0.800597	-1.09632	-1.50669	-1.16876	-0.893615	-0.174164	-0.00534794	-0.285175	0.203053	1.16157	0.996356	0.902041	1.04134	0.797352	1.45644	1.96129	0.609834	-0.612609	-0.80679	-0.425138	-0.000901709	-0.28847	-0.995656	-0.695947	-0.61276
	elect 11	0.494157	2.18169	2.53157	0.770622	-0.284046	-0.250614	-0.359656	-0.241222	-0.155397	0.483618	0.673832	-0.560855	-0.84928	0.254766	0.302834	0.635761	2.39378	3.89736	4.08357	2.41203	-0.308515	-0.563299	0.768185	0.671481	0.286901	0.575618	0.874791	1.78585	2.11128	1.20748	0.917192	0.337945	-0.562017	-0.745976	-0.522549	0.362985	-0.00398754	-1.42514	-1.96793	-1.28396	-0.842634	-0.943452	-1.22224	-0.918803	-0.0395035	-0.0947379	-0.516438	-0.21454
	elect 12	1.82749	2.25432	2.37864	3.04022	4.88383	4.15244	1.50159	-0.0277105	-0.501933	0.385446	3.31426	4.72953	2.55973	0.944261	0.520521	2.44349	5.5899	4.9015	2.73862	3.28732	2.99587	0.811587	0.169364	-0.0332947	0.171095	0.662728	0.122616	-0.148831	-0.0823605	0.0336792	-0.808842	-0.878635	-0.162388	-0.417489	-1.73889	-2.01456	-0.894678	1.29201	1.46514	-0.273468	0.563542	1.51518	0.545656	-0.522277	-1.12794	-0.872675	-0.230037	-0.34691
	elect 13	3.89505	4.26687	4.0755	3.57372	2.87633	3.23758	2.67739	1.7548	0.920187	0.668797	1.08613	2.11019	3.53077	4.43609	4.13234	2.95464	1.97325	3.26905	4.98874	4.13571	1.66799	-0.286232	-1.18795	-1.98886	-1.79279	-0.883735	0.0835513	-0.0850571	-0.299135	0.318541	1.89031	1.53456	-0.37629	-1.05112	-0.1409	0.300186	0.519111	0.962446	1.26467	0.948168	0.624712	1.06709	0.161394	-1.05206	-1.20709	-0.99493	-0.585824	0.111939
	elect 14	8.22581	5.41437	1.61084	-0.183825	-0.253807	0.71173	1.39491	2.58287	2.73648	2.46584	3.77802	6.07456	5.1458	2.45327	1.72498	4.63102	7.22213	6.05937	3.4791	2.16379	0.638132	0.107124	0.709812	0.888152	1.05174	1.09881	-0.347241	-1.41072	-0.697848	0.868519	1.70286	0.467334	-0.793509	-0.430395	0.679247	-1.18802	-2.6513	-1.25866	0.538169	0.117047	-0.213841	0.255533	-0.511113	-1.72797	0.0943865	1.66038	0.144495	-0.30072
	elect 15	4.37771	3.43534	1.39302	0.387932	-0.185412	-1.12435	-0.45294	1.23434	2.28717	3.83439	5.53106	5.74807	6.19633	6.36077	5.16047	3.78961	2.54108	1.7934	0.916631	0.880442	0.663995	1.12473	1.5028	1.35121	1.4861	0.794874	-0.537632	-1.48879	-1.08889	0.0441763	-0.266854	-0.609189	0.170228	0.606025	1.05133	0.883424	0.874121	0.246336	-1.45273	-1.50528	-0.883712	0.0351163	0.338603	0.381785	-0.183835	-0.851037	-1.43507	-1.76457
	elect 16	2.80998	2.97197	2.34206	2.77664	2.3917	0.981306	1.03462	1.58993	2.42067	3.05487	2.13942	-0.0678679	-2.09726	-1.39287	1.15688	2.9875	4.24501	4.27647	2.90129	0.911313	-1.00096	-1.47702	-0.0509929	0.620067	-0.20494	-0.780532	-0.269376	0.784904	0.713981	-0.444049	-1.46375	-1.56364	-0.257069	1.45865	1.36944	-0.097398	-0.837689	-0.0250744	0.936038	-0.0456338	-0.208066	-0.0572087	-1.77288	-1.40024	1.19786	2.03079	1.24755	0.646386
	elect 17	0.50608	1.82269	2.98385	4.28492	3.35941	1.26295	1.42266	1.87106	2.39625	2.7007	2.7009	1.99107	0.742023	1.69541	3.83608	3.97608	2.98486	2.32869	2.59307	2.67313	1.64019	0.955782	1.22793	0.949191	-0.565342	-1.53889	-1.31478	-0.446887	-0.641449	-1.79342	-1.78549	-1.22915	-0.400699	0.786758	1.74948	1.48837	0.777779	0.762124	0.406945	-0.25637	-0.405082	-0.513986	-0.939906	-0.667057	0.127616	0.594173	0.207611	-0.0189689
	elect 18	5.68055	5.83422	6.10541	6.58176	7.73185	9.43859	9.47227	6.47744	3.94828	3.37293	4.06778	4.4564	5.15355	5.74797	4.36015	4.09101	3.92779	2.20866	1.85261	1.49434	1.00762	1.37779	0.653484	0.100791	0.486329	-0.357794	-0.831403	-0.393119	0.492569	1.39054	1.12125	1.12816	1.00204	0.212144	-0.113689	-0.345083	-0.300777	-0.256539	-0.033698	0.376809	-0.966243	-2.26628	-2.46534	-2.14156	-0.853759	0.358729	0.456797	0.38886
	elect 19	3.60532	4.14114	4.83363	7.14779	11.1327	13.4763	13.6866	12.072	9.90904	8.35045	7.35859	5.04898	3.97531	4.88054	4.64286	5.03347	4.76594	2.3568	2.08027	1.86671	0.559347	-1.07476	-1.96164	-1.90246	-0.820927	-0.098744	-0.163328	-0.543114	-1.16515	-0.6558	-0.00532344	0.181281	0.264719	0.399424	0.45157	0.704738	1.50688	1.62586	0.410993	-0.460106	-1.1212	-1.21283	-0.494289	0.229643	-0.0905842	-0.0222909	1.02497	1.90863
	elect 20	1.39348	1.54251	1.46175	2.34833	5.20245	5.90477	5.05842	4.55042	3.28168	3.0622	4.37141	4.13905	3.63683	2.82705	2.03131	2.87239	3.46384	2.72507	2.65852	2.47594	1.27829	-1.27787	-2.05073	-2.00858	-0.69846	1.5642	1.84604	1.02005	0.518759	0.54792	1.0365	0.760315	0.0525536	0.0121583	-0.220504	-0.147156	-0.253766	-0.89305	-1.08593	-0.698015	-0.443098	-0.32568	-0.372461	-0.164197	-0.361369	-0.623938	-0.175106	0.342757
	elect 21	-1.70613	-2.02948	-0.16266	2.43225	3.71912	3.91521	2.6062	1.19599	1.26699	2.32319	4.63729	5.62932	3.82423	1.69937	0.39546	-0.665976	-0.328394	1.62876	2.38868	2.34294	2.81199	2.48125	0.991229	0.357176	0.490887	0.267115	-0.518064	-1.14774	-1.18993	-0.0326186	0.979274	0.11258	-0.184668	-0.171338	-0.245481	-0.490182	-0.690458	-0.933296	-0.0860392	0.392318	-0.276935	-0.341446	0.289523	0.0691246	-1.51775	-1.885	-0.806408	-0.0439333
	elect 22	1.4133	1.25027	1.71275	2.33944	3.42689	3.2297	2.73186	2.9117	3.40572	3.85568	4.38823	4.29386	3.71678	2.55075	2.73524	1.9561	1.48018	2.88534	4.12674	3.46628	2.62997	1.52912	0.729467	0.736509	1.28806	1.61337	1.2554	0.606387	0.236314	0.627635	0.376312	0.136365	-0.172615	-0.727453	-0.723609	-0.340403	-0.433374	-0.617944	-0.928128	-1.42046	-1.25608	-0.964628	-0.694936	-0.425945	-0.454454	-1.13278	-1.36343	-0.650987
	elect 23	0.708623	1.33011	2.3534	2.68386	2.00958	1.00441	1.02913	1.99141	2.95255	3.11063	2.6871	2.40232	2.54996	1.6377	0.391945	-0.404386	-0.540459	-0.256621	0.83601	2.07208	2.81004	2.46184	1.59534	0.542566	0.0787768	0.456327	0.896932	0.22484	-0.796065	-0.805391	-0.896581	-1.24993	-0.948802	-0.477105	-1.11575	-1.60139	-1.09853	-0.267704	-0.0941218	-0.22473	0.174692	0.423328	0.404668	0.420735	0.179085	-0.478684	-0.365784	-0.249725
	elect 24	1.24575	2.53485	3.00714	2.64501	2.28582	1.90065	1.51862	0.658343	0.973375	1.28908	1.33379	1.11125	0.467043	-0.275857	0.0682457	0.532473	-0.0659796	0.421516	2.07688	2.42943	1.84092	0.309325	-0.346909	-0.522915	-0.471576	-0.0828208	0.54111	0.0916112	-0.867889	-0.78181	-0.269103	-1.01781	-1.8137	-2.05014	-1.86889	-0.985658	-0.275774	0.935764	1.9639	1.1201	0.443849	0.124558	-0.0959967	-0.00369698	0.790074	0.672357	0.566305	1.2888
	elect 25	-0.395372	-0.00383184	0.408524	0.78044	1.15734	1.0713	0.776326	0.28724	-0.00105645	0.191666	0.403229	-0.185245	-0.564747	0.359562	0.925647	1.80831	3.40949	3.89286	3.50942	3.07311	2.33392	1.44354	1.15403	1.26368	1.78238	1.47002	0.663785	-0.475057	-1.35424	-1.16609	-0.327277	0.279338	0.115855	-0.344595	0.406567	1.04797	0.489729	-0.67742	-1.33966	-1.11853	-0.802924	-0.805977	-0.900903	-0.692303	-0.285512	-0.461207	-0.726818	-0.762243
	elect 26	6.22867	4.69264	4.3299	4.54353	6.47186	8.07197	6.00549	2.30078	1.54165	3.21992	4.79116	5.34424	5.03921	5.62184	5.74175	5.8401	5.56884	6.09508	7.13409	5.78717	3.10349	1.15433	0.355346	-0.193512	-1.40947	-1.22554	0.370636	0.548924	-0.574763	-1.23447	-0.614193	0.86123	1.90383	0.967658	0.0532134	0.318041	0.424386	-0.990579	-0.912355	0.467583	-0.0281693	-0.158459	0.633064	-0.10124	-0.233254	-0.200332	-1.33963	-1.14981
	elect 27	3.36867	5.59884	8.81487	11.1767	8.54432	5.8454	7.24618	8.84964	9.07811	7.0544	3.50299	2.00674	2.22237	1.58739	1.17214	0.700451	1.10363	1.85392	1.6879	0.455106	-0.563775	-0.617222	-1.09529	-1.64758	-1.29625	-0.772645	0.346589	1.18528	1.73721	1.88049	1.02887	1.42725	0.171434	-1.8326	-1.60394	-0.477259	0.613848	1.27279	0.996891	0.349166	-0.23828	-0.322133	-0.134116	0.0424863	-0.119699	0.232613	0.696483	-0.242206
	elect 28	0.412229	2.19921	3.96175	4.43249	4.50645	3.8912	2.63504	1.86266	2.90997	3.18986	2.93743	3.03968	3.08973	1.83358	1.72805	0.711571	0.0498779	0.813529	1.89452	2.78199	2.14769	0.346489	0.688463	1.37279	0.880758	0.1937	0.601917	1.1801	1.2741	0.90388	0.302979	-0.715429	-1.3409	-1.42581	-1.40962	-0.459207	0.656772	0.701086	0.30136	0.501315	0.265923	-0.076649	-0.357818	-0.19004	-0.264703	-0.56001	-0.631794	-1.5468
	elect 29	0.11201	1.18101	1.64033	1.07539	1.58649	3.06537	3.34646	2.37591	0.977334	-0.350784	-0.445383	-0.0235787	0.508355	0.406101	0.62785	-0.197722	-0.881848	-0.438831	0.0512596	0.954144	1.15962	0.633594	1.16912	1.79619	1.50806	0.566292	0.0926563	-1.15128	-2.25039	-2.06235	-1.17972	-0.646782	-0.611821	-1.00893	-0.961912	0.0538537	1.0268	0.996783	0.536155	0.440742	-0.12084	-0.254952	-0.0855398	0.402322	0.739551	0.791872	0.324681	-0.526256
	elect 30	2.96687	2.57839	2.09288	1.64448	1.19593	1.73439	2.72609	2.6647	0.956733	0.310268	0.101277	-0.294108	-0.209839	-0.279755	-0.00184812	0.477566	0.589984	0.498882	0.470597	0.0338481	-0.0413684	1.19874	2.44235	2.69227	1.81138	0.617998	-0.326619	-1.02555	-1.07042	-0.69394	-0.292666	-0.049896	-0.111612	-0.325485	-0.799187	-0.761288	-0.27539	-0.4702	-0.671196	-0.72691	-0.646214	0.921603	1.0044	0.422442	0.139213	-0.23275	-0.989636	-1.11697
	elect 31	-0.0427876	-0.118925	-0.100244	-0.385698	0.0107766	1.40768	2.13008	1.47363	0.765209	0.777272	0.86386	0.659909	0.654277	0.95576	1.33665	1.19649	0.796987	0.687079	0.997223	1.41422	1.22316	0.173697	-0.217967	0.192581	0.115365	-0.0615619	0.290285	0.433503	0.624748	0.910508	1.6638	2.12388	1.82127	0.725099	0.0486401	0.263989	0.70285	0.0112139	-1.12864	-1.55077	-1.59161	-1.48586	-1.51661	-0.602121	0.300672	-0.0167387	-0.707674	-0.976198
	elect 32	1.77711	2.133	2.07591	3.14432	4.84887	5.34691	7.33087	6.6659	6.63413	5.26954	3.15853	2.3366	3.02599	3.56445	3.3582	2.39972	0.189668	-1.22725	-0.239782	-0.0651079	0.209034	-0.833821	-0.951057	-0.100462	0.432089	1.24082	1.7677	1.18998	0.66043	1.57898	0.911603	0.974277	1.11492	1.27224	1.23416	-0.133259	-0.936188	-0.765024	-0.58473	-0.974575	-0.214742	0.00871014	-1.02019	-0.272486	-0.0553069	-1.08186	-1.0389	-0.365853
	elect 33	1.91454	2.43457	2.4882	2.46307	2.13984	1.92689	1.99014	0.734483	-0.71308	-0.601935	0.533667	1.25179	1.16823	1.05083	1.12913	1.32755	0.866508	0.114404	-0.277485	-0.729255	-0.826569	-0.0412506	0.664666	1.35025	1.34198	1.27059	1.03503	-0.433967	-1.18079	-1.38807	-1.48031	-0.851299	0.816672	1.29758	-0.00267221	-0.676657	-0.949502	-0.997308	-0.29348	-0.383523	-1.03683	-0.730074	0.315803	0.62035	-0.29794	-0.989745	-0.422703	0.711933
	elect 34	1.37485	3.17004	5.0157	4.91631	5.11234	5.41388	5.00905	5.18157	5.18637	4.42151	3.37503	2.38785	1.37365	0.0878467	-0.408139	-0.885807	-0.271375	1.72602	2.78444	2.46892	1.32951	-0.0577718	-0.889838	-1.50855	-1.26712	-0.428411	0.0570569	-0.30562	-1.04515	-1.29767	-1.09082	-1.14575	-1.25342	-0.548145	0.317652	0.418648	-0.298596	-0.757517	-0.374073	0.8368	1.66912	1.78591	0.16814	-0.489438	0.432694	1.36251	1.48902	1.09958
	elect 35	6.08466	5.64948	4.39595	2.82522	2.87184	2.17475	1.15029	2.21942	4.08986	3.24022	1.62686	0.642063	-0.4467	-0.902545	0.896528	3.31369	4.70915	4.17142	2.731	1.65957	1.69291	0.797953	-0.00542666	0.610273	0.371117	-0.387751	-1.07427	-1.15398	-1.0488	-0.950064	-0.232859	0.746772	0.170781	-0.714776	0.432296	0.848064	-0.296239	-0.962275	-1.1936	-0.000739264	1.04787	-0.0667795	-0.468342	0.00875682	-1.07685	-1.55805	-0.721704	0.814297
	elect 36	2.4421	3.38074	2.56241	1.33219	0.599599	0.478568	0.0461407	-0.210483	0.816724	2.3428	2.56698	2.25875	1.78776	1.36618	2.20328	2.33792	1.333	1.43775	3.52224	5.26667	4.09674	0.63732	-0.500262	-0.449316	-0.564217	-0.407493	0.0238105	-0.0213174	-0.364188	-0.403275	-0.179202	-0.272548	-0.441764	0.159079	1.26656	0.899116	-0.0346088	0.0804276	0.761142	0.714078	0.233914	-0.0558544	0.0219915	-0.472967	-1.30672	-1.74167	-1.20591	-0.481099
	elect 37	2.37092	1.96672	1.5671	1.97002	2.22906	1.40797	1.38133	1.62603	2.16056	3.15472	2.10336	0.299329	-0.010519	0.838993	1.20728	0.164788	-0.505783	-0.0813285	1.29215	2.47058	2.05856	0.833784	0.36471	-0.101662	0.00531886	0.276149	0.518002	0.594054	0.415117	0.508728	0.0807371	-0.657811	-0.900682	-0.530208	0.492264	1.63087	1.86447	0.92322	0.0890644	0.0244685	0.134823	0.585595	0.299172	-1.07289	-1.78503	-1.31737	-0.881762	-1.28018
	elect 38	3.98821	2.68923	4.11194	4.44372	3.29763	2.02981	1.91843	0.813863	-0.370045	0.932644	2.10552	2.18315	1.36641	0.408832	-0.424742	-0.741679	1.70055	5.18089	5.91191	3.17009	1.09516	0.321418	-0.463568	-0.517836	-0.317177	1.00437	1.99642	1.64662	1.52257	1.15528	0.248344	-0.450202	-0.466666	0.385502	0.963642	0.820173	0.459945	-0.0678419	-0.74207	-0.959067	-0.0867968	0.598021	-0.029551	-0.362972	-0.544405	-1.46588	-1.74274	-1.60882
	elect 39	-0.153217	-0.0865228	0.108744	1.00322	1.82522	1.82165	1.38369	-0.402855	-1.74062	-0.659819	2.70252	4.53705	3.37025	2.01556	1.50588	1.54256	2.23845	1.40817	-0.423715	-1.53721	-1.64161	0.0398774	1.06392	0.920925	0.423112	-0.338212	-0.383737	0.537476	0.728283	-0.776907	-1.94333	-1.93458	-1.37717	0.258424	1.49049	0.497858	-0.489437	-0.303447	0.592302	0.600948	-0.620759	-0.992931	0.259208	1.06382	0.698429	0.567412	1.34134	1.50219
	elect 40	0.711961	0.11223	0.592528	1.16647	1.5074	1.73236	1.02383	0.314179	0.534865	0.874773	1.1158	1.35042	1.31181	0.888344	2.16826	3.15334	2.69856	2.08036	2.00105	2.3481	1.60859	1.03799	1.60567	1.69741	0.995066	0.926468	0.730399	-0.137102	-1.05651	-1.07914	-1.03108	-1.16512	-1.38178	-1.31137	-0.99224	-0.901487	-0.626699	-0.435613	-0.873528	-1.25657	-0.6563	0.484848	0.91221	0.347997	-0.28064	-0.27518	0.411081	1.00104
	elect 41	1.80015	1.56472	3.19793	4.59243	4.48317	1.90115	0.848529	1.47869	2.1602	2.69114	2.87859	2.52806	1.76426	1.52485	2.36058	3.22087	2.94798	3.23708	3.44433	2.54932	2.1647	1.46171	0.795051	0.842256	1.53713	1.8312	1.08156	0.671659	0.412342	0.0361313	-0.287617	-0.493336	-0.0408481	0.331074	-0.475212	-1.18841	-0.942298	-0.756668	-0.455569	-0.141827	0.386203	-0.0911355	-1.05357	-0.62932	0.379972	-0.164369	-1.36589	-1.862
	elect 42	1.94209	1.13457	2.28749	3.65401	3.85049	1.88322	0.938173	1.20225	1.49523	1.98194	2.28928	2.01354	2.17275	2.61608	2.82778	2.82135	2.54603	3.12382	3.79309	3.071	2.6138	1.8833	1.06373	0.910739	1.64693	1.7753	0.660921	0.316142	0.0514393	-0.486851	-0.365758	-0.630671	-0.629634	-0.337149	-0.679765	-0.849706	-0.420467	-0.0144049	0.0640658	0.147527	0.246381	-0.597029	-1.55143	-1.22639	-0.503078	-0.48455	-0.936094	-1.13399
Sustained cluster - SV	elect 1	-0.215711	0.830722	2.12343	1.82808	1.64772	3.28931	4.07629	3.37986	2.28831	2.03199	3.05078	2.463	1.70198	2.34477	2.26295	1.20655	0.84186	1.68019	2.40477	2.44393	2.45976	1.22918	-0.659717	-1.35623	-1.2185	-0.563211	1.0665	0.368043	-0.642744	-0.545672	1.13397	0.946775	0.86315	0.224536	-0.300862	0.333961	1.33349	1.40837	-0.0604904	-0.535292	0.126538	-0.0879433	0.0120169	0.211092	0.275268	-0.507131	-1.18507	-1.62949
	elect 2	2.21349	2.57924	2.06932	2.26052	2.89028	2.56332	1.91253	1.72234	1.60941	1.62215	1.80613	2.00414	1.88893	0.756539	0.469772	0.73377	0.698618	0.700342	1.0906	0.674858	-0.732911	-1.47322	-0.554282	-0.135365	-0.721309	-0.476952	0.392742	0.0476912	-0.945901	-1.13943	-0.131623	-0.399361	-1.52531	-1.44325	-0.229213	0.309925	-0.540813	-1.46343	-0.847541	0.682649	1.72574	1.42869	0.953763	1.67893	1.32435	0.276397	0.880728	1.18284
	elect 3	-0.00452664	-0.326998	0.159401	1.02847	1.88413	3.76221	4.94317	4.27586	4.34775	4.6189	2.61539	0.770848	0.0777463	-0.155459	-0.0976401	-0.484334	-1.18978	-1.5362	-0.840355	-0.222095	-0.637795	-1.0371	-0.87452	-0.721602	-0.10152	0.289906	0.669734	0.330673	-0.337408	0.115916	0.557876	0.644759	0.869325	1.3066	1.24891	1.20325	0.559013	0.45557	0.595809	-0.940645	-1.44645	-0.190208	1.28344	1.49779	0.18261	-1.40318	-2.29753	-1.92054
	elect 4	0.750149	-1.23469	-2.90737	-2.65072	-1.6581	0.0967001	0.536743	0.00301882	0.145327	0.98735	2.34262	3.09816	2.06096	1.50712	1.94551	2.46503	2.36737	3.10292	4.58184	3.75899	1.86534	1.05293	1.24756	1.29154	0.458794	0.0812013	0.169331	-0.275057	-0.733331	-0.552788	0.153058	-0.427043	-2.26472	-2.20813	-1.54897	-0.401272	0.844725	0.384072	0.243182	0.821652	0.95652	0.962346	0.482984	0.00506088	0.02749	0.214265	0.142222	-0.90519
	elect 5	1.52911	1.5963	1.94743	2.2589	2.84398	2.12077	1.53911	1.8518	1.36437	1.56969	2.08585	1.83722	1.44664	1.47366	2.08037	2.84182	3.49048	3.15725	2.06857	0.71285	-0.667263	-1.28811	-1.37909	-1.17461	-0.787561	0.308373	0.52676	0.153961	-0.0361297	-0.243022	-0.762483	-0.419486	0.917334	2.54339	2.67784	1.46399	0.343704	-0.428841	-0.558142	-0.0865428	0.232662	0.679356	0.884753	0.343073	-0.565668	-1.20112	-0.916749	-0.449286
	elect 6	2.59249	0.929575	0.519122	-0.102626	0.125333	0.232199	0.438564	1.2481	2.23897	2.64169	2.12069	1.51024	1.88436	2.56216	2.68521	3.2558	3.21476	2.28806	1.07224	0.167954	0.777642	1.46678	0.65574	0.320781	0.999578	0.807321	0.487491	0.261968	-0.0419141	-0.342004	-0.921732	-0.556044	1.00332	2.17008	1.19944	0.0629801	-0.698514	-0.949789	-1.56804	-1.44746	-1.15844	-0.373015	0.846459	0.870413	0.342838	-0.393787	-1.65482	-1.7215
	elect 7	7.19564	4.75367	5.13888	6.02662	5.95293	5.65465	3.02016	0.562581	0.587419	1.97963	3.1224	3.19935	2.40431	1.65857	2.05862	3.39072	3.967	3.54655	2.56184	1.65946	2.1328	1.49602	-0.933127	-2.38801	-2.03476	-0.92818	-0.162672	-0.170763	-0.671773	-0.700346	-0.354623	-0.143536	-0.557792	-0.431362	0.648985	0.472609	-0.306822	0.00091199	0.705299	1.81822	1.23693	0.474587	0.881305	0.476429	0.0699679	-0.296881	-0.241245	-0.886319
	elect 8	1.71892	0.577336	1.1402	1.71073	1.39657	3.2458	2.77215	0.250694	-0.262555	0.0307941	0.316056	0.505083	0.888204	0.780579	1.20486	2.62653	3.20682	1.84514	1.76662	2.31573	2.33634	2.88069	1.8976	0.0632836	-0.42094	-0.0803292	0.129348	0.150024	0.627297	0.822734	-0.324727	-0.360883	-0.104885	-0.257981	-0.136132	-0.412029	-1.49919	-1.91227	-0.260882	0.303815	0.108682	-0.254655	-0.869493	-0.653866	0.572785	0.427003	-0.848092	-0.750539
	elect 9	2.6586	0.989257	0.244585	-0.0560306	0.87668	2.09155	-0.0902528	-1.61416	-1.22148	-0.91735	0.0612743	1.08446	2.55247	3.36577	2.72171	3.05766	3.61532	3.07323	2.20306	1.25261	-0.11797	0.260843	0.365537	-0.151851	0.125376	0.534959	9.10587e-05	-1.82742	-2.19733	-0.155012	1.15184	0.926361	-0.57023	-2.22543	-1.35681	-0.700731	-1.00832	-0.721321	0.341178	0.441634	0.690735	0.90064	0.215538	-0.558191	0.234125	1.54372	0.854487	0.327834
	elect 10	4.83827	4.96338	3.49013	1.60508	2.27747	5.98568	5.74451	3.45995	2.16461	0.95087	1.92705	3.3621	2.90199	1.26712	1.04923	1.93633	1.6062	0.823931	0.283064	0.404873	0.84475	0.450796	0.0327236	-0.0900475	0.103744	0.6609	0.104471	0.594555	0.893746	0.277646	0.41541	0.292996	-1.29576	-1.68556	-0.971376	-0.0534311	0.276033	-0.241885	-1.54451	-1.53827	-1.62543	-1.3064	-0.75571	0.627478	2.23531	1.74115	0.645625	-0.361286
	elect 11	3.31388	1.67248	0.688772	1.54635	2.69897	2.82605	2.43826	3.55297	4.79671	5.45569	4.83823	4.0025	3.81041	3.44738	2.73499	2.45911	2.76611	3.45996	3.65355	2.77033	1.929	1.40135	0.0820924	-0.580905	-0.937348	-0.681671	-0.151579	0.136194	0.500714	0.67349	-0.200147	-1.55702	-1.7121	-0.872068	-0.485029	-1.02207	-1.37811	-1.07207	-0.362828	0.953196	1.54477	0.74275	0.156853	-0.382507	-0.787437	-0.12709	1.45933	1.63026
	elect 12	7.30185	5.56272	5.25663	5.139	5.2062	5.00721	5.86765	8.06078	8.05808	7.98864	6.74676	4.75099	5.61585	6.427	6.38552	6.31642	5.41839	5.71525	6.10023	4.53447	1.5607	-0.933082	-0.617386	-0.240791	0.307428	0.54405	0.253598	-0.144237	-0.637765	-0.554612	-0.463713	-0.366944	0.0874889	1.19008	2.16065	1.76759	0.638715	-0.144606	-0.837753	-1.22341	-0.0745395	1.19381	0.366881	-0.488445	-1.09447	-1.64134	0.154744	1.43065
	elect 13	1.8283	1.99656	1.75809	1.38443	1.24089	0.946242	1.83946	2.80034	1.44839	-0.497545	-0.0250723	1.93033	2.05066	1.73604	1.70159	0.517446	-0.313583	-0.337563	0.072272	1.311	2.04403	0.845116	-0.204295	-0.340218	-0.131262	0.405189	0.180456	-1.09748	-1.73254	-1.30854	-0.710012	-0.496765	-0.0877399	0.416652	-0.366969	-0.818498	-0.129617	0.520216	1.61545	1.72127	1.57315	0.766334	-0.0740683	0.565196	0.903528	0.0260208	-0.0740877	-0.716022
	elect 14	2.86493	2.2254	2.08632	1.94726	1.43395	1.13516	1.16564	1.80636	2.73255	3.49769	3.1417	1.82498	1.37388	2.59565	2.76364	2.02303	1.51872	2.62875	4.50337	4.45648	2.84153	0.960504	-0.0635252	-0.152971	-0.0888092	-0.0148294	0.388114	-0.359681	-1.37126	-1.08496	0.756855	1.83941	1.04667	0.422446	0.345222	-0.0184009	-0.7695	-1.5365	-1.42564	-1.34567	-1.37472	-0.662024	0.572473	0.944816	0.63629	0.232657	-0.56199	-0.311812
	elect 15	1.15105	1.35164	2.64067	2.25814	0.149586	-1.81266	-2.77525	-2.00489	0.906246	3.17904	3.02682	2.41832	1.97218	2.30948	3.82563	3.70596	2.21732	1.64028	0.809312	0.729197	2.22932	2.10754	0.0756819	-1.32278	-0.904775	-0.38176	-0.354847	-0.906692	-2.10949	-2.12392	0.00521189	1.25698	0.72025	0.0712638	0.518661	0.695262	0.862558	-0.219126	-0.506956	-0.503799	-0.67917	0.643627	0.764804	-0.128441	-0.260916	-0.356291	-0.429141	0.835212
	elect 16	2.77398	3.30376	3.51693	2.73653	2.22396	3.37009	3.34693	2.11232	1.70671	2.89055	4.34633	4.64847	5.01534	5.56068	5.25032	3.83874	2.4778	1.66817	1.16883	0.661099	0.435882	-0.711924	-1.18788	-0.84207	-0.466874	-0.521296	-0.590272	-0.305185	-1.06859	-1.91399	-1.87398	-1.12061	-0.199059	0.329333	0.0608732	-0.104795	0.410129	1.41046	1.23953	0.603444	1.02312	0.444199	-0.779294	-0.773864	-0.0713562	0.899791	1.5861	1.52401
	elect 17	5.01626	4.01207	1.28102	-0.591488	-0.560726	-0.754581	-1.05119	-0.784001	-0.484318	-0.731105	-1.73539	-2.35084	-1.78128	-0.708945	1.35148	3.55856	3.88002	2.82675	2.22613	2.26669	1.6457	-0.226662	-0.495075	0.438832	0.355055	0.443233	-0.295601	-1.16574	-1.30991	-1.05994	-1.27726	-1.50063	-1.12327	0.442815	1.73103	1.26489	0.676326	1.05005	0.856348	0.280387	-0.197207	-0.424607	-0.74309	-1.21375	-1.20566	-0.257425	-0.155334	0.350301
	elect 18	2.81156	1.8841	0.511113	-0.197829	0.371986	1.71314	1.90337	0.907141	0.317229	0.271959	0.633396	0.489446	0.712574	1.47247	2.30151	2.39486	2.17244	1.6535	1.68353	1.69971	1.4783	1.286	0.676645	0.449417	0.296335	-0.877215	-1.43436	-1.18524	-1.56002	-1.5985	-0.861233	-1.28442	-1.11654	0.372699	1.08943	0.246188	-0.110525	1.05125	0.673641	-0.506392	-0.195229	0.279379	-0.115091	-0.781806	-0.868332	-0.326764	0.574309	1.21836
	elect 19	-1.25003	0.032061	2.56983	3.71458	3.1176	2.94786	3.27365	2.66773	1.91474	1.29889	1.0823	1.55917	2.91435	2.8609	2.46414	2.37942	1.81161	0.889209	-0.30807	-1.02719	-0.545161	-0.0198126	-0.422252	-0.527916	-0.231882	0.964486	0.849959	-0.649528	-1.80849	-1.91822	-1.6113	-0.628092	0.648057	0.80429	0.324813	0.271189	0.796261	0.290253	-0.484355	-1.26816	-1.01595	0.548347	1.80841	1.6169	0.228037	-0.931782	-0.365689	1.07184
	elect 20	2.28198	1.8309	1.69586	1.78283	2.23862	2.43285	1.53612	1.04956	1.53835	2.66094	3.02291	2.81502	2.2351	1.37217	1.41655	1.73254	1.3388	0.68364	2.03998	3.53038	2.96432	1.14235	0.0244219	0.634338	0.920695	0.24363	-0.130673	-0.350533	-1.50096	-1.84011	-0.895467	-0.921222	-0.943241	-0.0388027	1.15667	1.56783	1.27135	0.364675	0.280272	-0.0947035	-0.882604	-1.1246	-0.755266	-0.112203	0.418614	-0.193344	-0.630895	0.0696481
	elect 21	2.59226	2.98563	2.7664	2.91087	3.70589	2.38332	0.281574	-0.765956	0.316466	1.14129	1.26042	1.03638	-0.455694	-1.16773	1.24025	2.73432	2.06607	1.3299	1.63296	2.23987	1.80813	-0.422606	-1.8862	-1.24263	1.17847	1.35871	-0.474313	-1.31526	-1.34109	-1.22098	-0.452899	0.456057	-0.0305382	-0.289709	0.780498	0.461114	-0.422681	-1.20458	-0.918344	-0.648534	-0.612797	0.163044	0.899801	0.755488	0.280904	0.112197	0.149815	1.05167
	elect 22	2.39354	1.62941	0.834243	0.527039	1.29948	2.42627	1.47381	0.0584894	-0.178547	-0.183938	-0.739555	-0.891293	-0.152243	1.70253	3.71052	3.23168	2.18922	1.65341	1.0499	1.39394	1.35522	-0.452606	-0.629212	-1.08199	-0.89183	-0.792572	-0.456921	0.762914	0.943002	-0.731728	-1.72899	-0.473582	0.109308	0.771191	1.96905	2.23013	1.48034	-0.111866	0.270697	0.684253	-0.324683	-0.617355	-0.782514	-0.198331	0.613474	1.20131	-0.532762	-1.52726
	elect 23	2.86826	1.6952	1.91326	3.06641	3.55214	3.54885	3.02913	2.15414	1.79249	1.66533	1.82543	2.33474	1.69873	0.340825	0.540232	1.28827	2.15686	1.61596	0.281404	-0.816777	-1.44699	-1.27817	0.163426	0.479972	-0.41131	-0.391848	0.93593	1.86182	1.28882	-0.221524	-0.956339	-1.03983	-0.676279	-0.53649	-0.479552	0.649756	1.20356	0.427374	-0.718307	-0.843393	-0.606634	0.454816	1.99612	2.00795	0.901567	-0.0993916	-1.34602	-1.06308
	elect 24	2.86752	3.15297	3.55544	3.26026	2.67897	1.76093	1.93537	2.1796	2.48946	2.42827	2.1848	3.51738	3.89593	2.60441	2.12232	2.16201	1.87008	1.10353	1.06171	1.0477	0.887094	0.117051	0.499217	-0.248416	0.0595856	0.884173	0.419717	0.00957402	0.00379957	-1.05426	-1.44506	-1.00805	0.108915	1.14462	0.935113	0.190846	-1.3159	-1.70455	-1.27463	-0.836351	0.0299157	1.38175	2.38631	1.83388	0.559626	-0.147759	-0.998844	-0.983742
	elect 25	4.58375	4.27406	4.11177	4.12425	4.20846	3.48405	3.20141	2.85525	2.93002	3.13394	4.21919	6.59654	6.40421	3.19392	2.42502	4.36085	5.95499	6.07645	4.34387	2.44159	1.57869	-0.156068	-0.168987	0.455547	-0.0120436	-0.482054	-0.282189	0.291703	0.305222	-1.49747	-2.04246	-1.88002	-1.64852	-1.13914	-0.506445	0.440345	1.06965	0.202483	0.33348	0.837535	1.02315	1.38216	1.14972	0.256768	-0.47162	-0.227925	-0.842702	-0.644212
	elect 26	1.51385	1.77059	2.16471	1.53999	0.942714	1.35943	1.30203	0.916652	0.8721	0.973805	1.15212	1.45964	2.14021	2.58422	2.0801	1.87982	2.57744	1.85182	0.405368	0.478323	1.92479	2.23781	1.01545	1.03543	1.15628	0.817856	-0.0831502	-0.598356	-0.0162659	0.174166	-0.355594	-0.505948	-0.369074	-0.788961	-1.30802	-1.1257	0.0825159	1.07991	0.459099	-0.173732	-0.189973	0.403369	0.693439	0.199944	-0.847252	-1.45741	-2.08149	-1.5022
	elect 27	1.9659	2.51155	1.88216	1.1553	1.7905	2.77336	2.38646	1.61802	0.996365	0.824442	0.836646	1.19181	1.67192	2.16732	2.23342	2.47535	2.74088	1.88904	0.292956	-0.0958252	0.0104747	-0.625846	-1.20453	-0.545456	-0.17914	-0.775253	-0.986383	-0.0904322	0.374065	0.15415	-0.829585	-0.382918	0.937045	2.02931	1.83005	1.35258	1.40273	1.12416	0.120836	-0.0890686	0.628318	0.406219	-0.220296	0.132659	0.347367	-0.40157	-2.14887	-2.15921
	elect 28	6.61166	6.83784	5.32623	4.39199	4.30377	3.81696	2.41913	2.91497	4.7971	4.67338	2.77847	2.13354	2.58955	2.11686	2.82609	4.30271	4.15042	2.05817	1.21422	1.7018	1.59307	1.4204	1.20663	0.416745	-0.319755	0.27934	0.752477	0.220128	-0.770509	-1.99328	-1.82077	-0.0666267	0.723963	0.40964	-0.342724	0.210897	1.39706	1.6304	-0.39481	-1.38262	-1.22867	-0.749515	0.409848	1.2097	0.293871	-0.794071	-0.210897	-0.034831
	elect 29	2.81021	2.32574	1.68704	1.49507	1.88029	2.18154	3.85703	5.7803	6.68385	6.02373	4.99901	4.17392	3.26874	1.81408	1.55748	1.33926	1.45142	0.815382	0.0270524	1.4245	2.52594	0.933683	-0.578055	-0.628413	0.382728	1.21829	0.494261	-0.00439144	0.299001	0.323774	-0.290024	-1.12985	-0.949388	0.555729	0.819498	0.521029	0.0800117	-0.629147	-0.675686	-0.0462822	0.274224	0.619848	-0.78734	-1.66468	-0.423895	1.08043	1.11138	0.335216
	elect 30	0.798233	1.00561	0.914698	1.22612	2.28272	3.35277	4.01728	3.71732	2.74028	3.14981	3.69866	3.36918	3.62359	4.77366	5.66199	5.14158	3.4095	2.72685	2.77576	2.09738	1.21267	0.112792	-0.339436	-0.390558	-0.181799	1.13456	1.81622	0.893774	-0.339874	-0.349356	0.77847	0.744432	-0.20438	-1.33249	-1.42406	-0.42429	0.232775	0.516346	-0.237608	-1.20454	-1.9074	-1.16798	-1.07641	-1.52609	-0.593839	0.658721	1.08649	1.10911
	elect 31	5.2157	5.0609	3.76258	2.70987	2.51902	2.98198	3.08579	2.87374	2.91257	3.08414	3.45026	3.62352	2.56023	1.30809	2.4723	3.6493	2.93595	1.2294	0.84349	1.5364	1.64824	1.19679	0.797082	-0.135537	-0.770621	-0.950952	-0.796235	-1.02917	-2.05677	-2.01729	-0.581159	0.369853	0.935329	0.300414	-0.494424	-0.964286	-0.831897	-0.203895	0.0268383	-0.285278	-0.54176	-0.459778	0.333794	1.61921	0.945584	-0.279006	1.01975	1.66299
	elect 32	3.16016	2.40885	1.12312	0.842935	2.35064	3.60432	3.63716	4.04081	3.11596	0.690188	0.212024	1.16983	2.17639	2.18749	1.15877	0.47842	0.894816	2.03655	2.85745	2.46055	2.11168	0.648911	-0.163128	0.775467	0.738422	0.156592	-0.941359	-1.7602	-1.88205	-0.9641	-0.788684	-0.775604	0.239387	0.822437	0.27533	0.133287	1.07408	1.71376	0.928039	0.126475	-0.0235886	0.202922	-0.17373	-0.662693	-0.682942	-0.593504	-1.2905	-1.28844
	elect 33	3.4484	3.34945	3.45738	3.458	2.98944	1.11255	1.20924	3.50003	4.65269	3.5887	2.15775	2.10572	3.39302	4.47419	4.32437	4.77645	4.69562	3.33205	2.96543	3.11493	2.41538	0.584821	-0.359934	-0.459677	0.301898	0.753891	0.198156	0.189068	0.30331	0.284372	0.386937	-0.525576	-1.09812	-0.601762	0.861116	0.488415	-0.659127	0.51713	1.21409	-0.17955	-0.461532	0.282514	0.848435	1.03544	0.830596	0.106674	-1.41831	-2.20077
	elect 34	3.85387	2.78151	1.94069	1.73959	1.60841	2.15567	1.78663	1.74864	3.22881	4.26027	3.89546	3.25458	3.02393	3.36397	3.84271	3.83374	3.08239	2.43413	1.27627	0.420282	0.670312	0.969639	0.387652	0.76638	1.86019	1.25802	-0.283202	-1.51212	-1.86024	-2.03101	-1.82624	-1.02189	0.511512	0.867582	-0.350272	-0.87695	-0.533328	-0.0591587	0.26246	0.580781	0.686825	1.13472	0.736068	-0.249138	-0.92841	-0.335705	0.731297	0.788233
	elect 35	3.29	2.89317	2.23359	2.35383	2.52789	2.8471	4.12874	4.33063	1.67842	0.0803391	1.27428	3.04368	3.09353	1.90043	2.2762	3.73734	4.03676	3.58533	3.2929	3.01967	2.22543	1.77162	1.03197	0.136581	-0.0428672	-0.175571	-0.113671	0.0878259	0.226852	0.259586	-0.574273	-1.73173	-2.2901	-2.25095	-1.30773	0.139667	0.699192	-0.00498026	-0.529535	-0.271479	0.415575	0.924363	0.4856	0.792508	0.815138	-0.12272	-0.595519	-0.524103
	elect 36	5.08675	3.24542	2.4551	3.63265	4.76797	4.30594	3.62853	3.8791	4.47	4.5049	4.01316	2.99969	1.84431	0.917832	1.14454	1.29465	1.96241	2.24763	1.98061	2.02415	1.96789	1.44738	1.0884	0.795425	-0.119409	-1.56058	-2.21926	-1.61886	-0.990532	-0.691691	0.738614	1.26588	0.464719	-0.723905	-0.922269	0.00526507	0.44369	0.284234	0.0299174	0.391564	1.18633	1.26527	0.490082	0.225583	0.0298503	-0.506223	-0.426358	-0.768399
	elect 37	4.83713	4.13288	4.64303	4.74631	5.18356	6.88279	6.26485	4.33408	2.70355	1.50991	0.746114	0.488735	0.578042	1.41119	1.69588	0.874455	-0.162192	-0.132632	1.20128	2.34077	2.74495	2.63514	0.930398	-0.95698	-0.870948	0.191382	0.0767669	-0.518905	-0.36607	-0.238735	-0.330697	-0.867354	-1.75129	-0.632991	1.10981	0.755906	-0.381114	-0.591329	-0.171245	0.281554	0.370142	0.310337	0.749597	0.570066	-0.0282048	0.17551	-0.143497	-0.477783
	elect 38	2.96354	3.02669	4.93144	6.66735	6.65284	7.26349	7.12144	6.96207	7.56786	6.14555	4.35251	4.68426	7.64201	8.74246	5.04668	1.86593	0.260647	-0.0531307	1.01399	1.08375	-0.0659611	-0.415477	0.32156	0.77733	0.963562	0.744464	-0.141044	-0.807448	-0.406014	0.468321	1.14018	0.741668	1.0155	1.41559	1.11363	0.56603	-1.96042	-2.34553	-0.256106	-0.246418	-0.412548	-0.826716	-1.14859	0.262577	0.944618	0.809304	1.09346	-0.360251
	elect 39	3.78679	3.89354	3.51991	2.13183	1.24485	1.56596	1.71363	1.67466	2.31781	2.95491	4.47074	5.72875	5.43122	4.33787	4.42287	4.15035	3.07254	1.99549	1.56452	1.89671	1.49097	0.23423	0.0616235	1.35475	2.32705	1.38101	0.0761361	0.118504	-0.391922	-1.27937	-1.72323	-1.43304	-0.655982	0.360603	0.72854	0.166052	-0.427158	-0.328511	-0.235521	-0.393937	0.149963	1.26103	1.67844	0.481365	-0.853654	-0.999311	-1.09541	-0.931448
	elect 40	-0.183811	-1.42284	-1.33028	0.19966	2.24863	4.5068	5.01449	3.64065	1.60855	-0.253506	-1.44585	-1.42361	-0.396133	0.920615	1.31697	2.31734	3.83094	4.50182	3.42308	1.31807	0.00499024	-1.02336	-0.303777	0.972892	1.26472	0.780563	-0.795068	-1.04791	-0.318693	-1.01659	-2.4515	-2.117	-0.0505101	1.43513	1.24083	0.998634	1.63263	1.04473	-0.776137	0.0234591	0.849214	0.27384	-0.154218	-0.118628	0.170564	0.803506	0.220304	-0.669583
	elect 41	1.79794	2.04584	0.636705	-0.427437	-0.076927	1.76694	1.65089	-0.299153	-1.40567	-0.921642	-1.28424	-1.52861	0.309316	2.63844	3.62942	4.67121	4.46375	2.92624	1.44333	0.973672	0.997763	0.293254	1.34892	1.27716	0.724531	0.586047	-0.335856	-0.81447	-0.290452	0.794465	1.47019	0.983911	0.497082	-0.157141	-0.0358067	0.599032	-0.0213255	-1.45815	-2.78508	-2.01862	-0.567668	0.324023	0.0541155	-0.358738	-0.979252	-1.39797	-0.139462	0.860875
	elect 42	3.23117	2.01035	1.4144	0.606201	0.505841	-0.0298707	-0.864915	-1.33927	-0.798705	0.955092	2.71438	3.31023	2.80763	3.11844	4.52738	5.50186	5.58439	5.73019	5.13783	3.58899	2.61327	1.74232	1.01863	0.50896	0.586689	-0.029983	-0.331963	0.575293	1.01304	0.821002	0.359115	-0.359995	-0.639559	-0.413733	-1.28741	-1.51339	-0.315608	0.735185	1.16748	1.04471	0.227177	-0.98719	-1.43317	-1.06384	-0.358635	-0.229997	-0.76087	-0.927082
	elect 43	0.486494	0.10482	0.545395	1.43089	1.76143	1.55225	1.03557	0.526993	0.353181	0.82163	1.20104	0.554995	0.0844455	0.445448	0.662494	0.916295	0.859192	0.23718	0.00496062	0.473272	0.934607	1.34501	0.718808	0.0859148	0.309229	-0.021272	-1.33321	-1.46219	-0.396135	0.276616	0.119554	-0.482596	-0.935729	-1.29957	-1.38907	-0.167011	1.21815	1.81345	1.79706	0.973282	0.754114	0.48463	0.119582	0.297329	0.500461	0.278906	-0.24151	-0.945029
	elect 44	1.58928	0.813952	0.754306	1.16861	1.369	1.71737	2.09523	1.54656	1.40892	2.3791	2.69844	2.40231	1.90775	1.21038	0.910338	1.66355	2.15694	2.40375	2.59824	2.11469	1.14713	0.460234	0.295348	0.0621333	-0.0770322	-1.04993	-1.91961	-1.60442	-0.848804	0.0707676	0.228576	0.602795	1.22789	1.52002	0.905416	0.359154	1.01204	2.00864	1.62422	0.107367	-0.4667	-0.530903	-0.856064	-0.487343	0.202598	-0.368423	-1.39968	-1.45545
	elect 45	0.917192	1.20893	1.56669	1.49373	1.77323	1.98002	2.54729	3.18576	2.02043	2.2412	3.66488	3.41035	2.08546	1.30148	0.590191	1.90707	3.66473	3.10477	2.11206	1.73821	1.32855	1.00669	1.35051	1.10981	-0.0803297	-0.203962	0.666354	1.29623	1.88314	1.99537	1.14073	-0.0325646	-0.859379	-1.1574	-0.876705	-0.468516	-0.369014	-0.379264	-0.45408	-0.245758	-0.0190151	-0.367794	-1.03099	-1.10879	-0.337826	0.200362	-1.27426	-1.83018
	elect 46	0.872278	0.440018	-0.520044	-1.14669	-1.30664	-1.0347	-0.783015	-0.952918	-0.487229	0.210062	0.162183	0.107969	0.409659	0.673813	0.698667	0.356631	-0.142943	-0.798916	-1.24592	-1.34229	-0.753698	-0.0152541	-0.105998	-1.23467	-1.77804	-1.27683	-0.495596	0.357815	0.28249	-0.857135	-1.69618	-1.49216	-0.526479	0.4606	0.687104	0.425818	-0.126374	0.641389	1.84358	1.69216	1.42781	0.855373	-0.0117307	-0.422513	-0.0922075	1.00752	1.60176	0.814906
	elect 47	-0.0927245	-0.12892	1.02806	1.85923	1.0569	-0.250754	-0.118326	0.542278	0.972137	1.49023	2.14829	2.39912	2.25215	1.48097	0.787911	1.28698	1.90581	1.56805	0.432845	-0.256255	-0.333593	0.0420453	0.270084	0.0187601	-0.413591	0.845666	1.99676	0.948704	-0.562629	-1.06332	-0.669962	-0.723435	-0.525267	1.10363	2.07521	1.2814	0.0788788	-0.877453	-1.20574	-1.17158	-1.27108	-1.26416	1.4146e-05	1.15601	0.8633	1.04584	0.932729	-0.603744
	elect 48	1.48936	1.05869	1.63851	2.93404	2.43108	0.716466	1.49258	2.84647	2.99281	2.57297	3.40257	4.13445	3.79913	3.93512	4.04029	3.59337	3.20139	3.50978	4.07294	3.15995	1.53292	1.16632	0.847731	0.283729	-0.201518	-0.166848	0.169373	0.477173	0.538373	0.565974	0.218079	0.355644	0.663907	0.66513	0.60398	0.930609	0.315747	-0.568333	-1.64606	-2.62953	-2.31871	-1.2179	-0.424343	-0.564688	-0.849753	-0.764946	-0.3739	0.216918
	elect 49	-0.173273	-1.14825	-1.75581	-1.76531	-1.02637	0.19873	0.792857	0.56865	1.18864	2.08632	1.24101	-0.533605	-0.812427	-0.742868	-1.30877	-1.01236	0.179723	0.802945	0.16624	-0.326661	-0.203406	1.18813	2.19718	0.721173	-0.770443	-1.075	-1.04391	-0.0480933	1.16074	1.70364	1.2126	0.906436	0.84545	0.59609	0.482794	0.435543	0.532108	-0.308074	0.217884	0.680126	-0.376867	-1.58244	-1.11828	-0.611195	-0.636521	-0.473541	-0.917168	-1.2729
	elect 50	0.795187	-0.154933	-0.0940014	0.671398	1.68255	1.98222	2.25436	3.1139	3.92895	4.45047	4.33784	3.95778	4.31631	4.85379	3.89693	3.4907	3.77507	3.53849	2.72774	1.50712	1.08154	1.88503	1.9842	0.851776	0.000309753	-0.436404	-0.565384	-0.271055	-0.0929711	0.55792	1.58493	1.66416	1.068	0.745819	0.846369	0.418444	-0.161541	-0.736533	-0.604258	-0.27821	-0.549063	-0.951352	-0.794455	-0.904683	-0.89541	-0.624612	-1.21843	-1.53382
	elect 51	1.98493	1.56602	0.161023	-0.469403	-0.0192432	1.75311	4.26302	4.33628	2.27015	1.7025	2.19977	1.53528	0.440518	0.0711466	0.193462	1.4656	2.3851	1.52822	0.568032	0.159765	-0.213113	0.429127	0.823553	0.421879	0.718827	1.04035	-0.233466	-1.18173	-1.26736	-0.562195	0.7815	0.210511	-0.661005	0.537772	1.89037	1.00456	0.339714	1.257	2.00704	0.955999	-0.584503	-1.06711	-0.382824	-0.942887	-1.67907	-1.71021	-0.94536	-0.0832747
	elect 52	-1.76703	-0.644864	1.44142	3.99049	5.63911	5.49294	2.42609	0.550537	0.664824	0.548859	0.719211	1.00294	2.04295	4.61918	5.68063	4.24621	1.32015	-0.75005	-1.41075	-1.02083	-0.157855	0.185212	0.558082	1.17514	1.31499	1.14471	0.101422	0.118426	1.55275	2.71775	-0.104146	-1.32019	-0.308755	0.195705	-0.461373	-0.421914	0.576641	1.61542	0.393735	0.0914301	-0.70387	-0.521469	-0.587754	-1.44347	-1.3133	-0.629413	-1.06543	-1.11034
	elect 53	2.51785	3.28349	4.50157	4.62576	3.00567	1.40035	1.3149	1.57654	1.52263	1.79562	1.75084	1.32035	0.942415	0.953118	1.6569	2.49375	2.92602	2.07798	0.872156	0.998322	1.29303	0.761849	-0.353806	-1.12518	-0.944995	-0.257978	-0.250277	-0.276611	-0.0664477	-0.570234	-0.804075	-0.55852	0.485476	1.75314	1.92658	1.11453	0.240676	-0.718675	-1.73675	-0.980078	0.792305	1.62862	0.637513	-0.606787	-1.16625	-1.46046	-0.801423	0.116585
	elect 54	1.5016	2.89178	4.1421	4.21613	3.85892	3.1896	2.05572	1.4773	0.929317	0.233142	0.0655114	-0.314909	-0.378313	0.603702	2.84228	4.51743	4.41029	4.37956	4.13883	3.52182	2.47781	0.714783	0.0543442	-0.706263	-0.764354	-1.20626	-1.11807	0.0536019	0.885683	1.05421	0.538481	0.0938104	-0.34097	-0.162751	-0.19556	0.0167543	0.746504	1.24552	1.04551	0.799199	0.491848	-0.479652	-1.68249	-1.25493	0.520899	1.26714	-0.137396	-0.970454
	elect 55	0.212685	0.299298	1.15893	1.7434	1.52269	1.93948	3.03133	3.20319	2.93906	2.34866	1.43763	0.966932	0.923837	1.79432	2.65009	2.41753	1.85901	1.21207	0.169969	0.725228	2.25615	1.8514	0.400106	-0.158433	0.112157	-0.629239	-1.18239	-0.386634	0.174111	0.593831	0.661412	0.0921809	-0.392878	-0.178709	0.189616	0.411372	0.800572	1.46698	1.35384	0.246304	-0.398351	-1.08494	-1.47229	-1.05061	-0.321854	0.386162	0.601266	-0.659915
	elect 56	1.09329	1.31496	1.32234	1.02758	0.30582	-0.204398	0.541863	1.00211	1.41956	2.13882	2.02766	1.5007	1.65793	1.98918	1.93788	1.85682	1.69786	1.31956	0.959928	0.76176	0.593451	0.825554	1.39842	1.75493	0.861729	-0.414535	-0.850064	-0.460797	0.048141	0.259834	-0.707332	-1.49871	-1.47717	-1.23451	-1.04258	-1.14916	-1.07366	-0.267468	1.46593	1.82787	1.01914	0.361637	0.184262	0.761689	0.413221	-0.226004	0.671604	0.329922
	elect 57	3.59043	3.34006	2.3933	1.63135	1.61544	1.14417	-0.029931	-1.38632	-1.87153	-0.106129	1.47351	2.21089	2.75451	2.74854	2.704	2.74394	2.14656	2.10199	2.73844	2.42773	1.39236	0.497115	-0.30104	-0.535354	-0.95799	-0.877814	-0.791632	-0.833869	0.308591	1.25531	0.507816	0.55813	0.876108	0.117988	0.0760307	-0.264442	-0.179323	0.373137	-0.0970628	-0.847048	-1.50691	-1.92956	-1.52384	-0.381146	0.338784	0.710686	1.64174	2.38919
	elect 58	0.645163	0.902409	0.278672	-1.36677	-2.49366	-2.04669	-0.588834	0.0737903	0.33953	0.499171	0.188622	0.429374	1.90349	3.3203	2.48031	1.15595	1.29117	2.97355	3.84123	2.81258	0.779566	-0.653332	-1.00155	-0.128032	1.67927	1.55098	0.264383	-0.143036	0.644791	0.835294	-0.510145	-1.17038	-1.37703	-1.75434	-1.33984	0.223714	1.33449	0.993534	0.0747631	-0.0185788	0.592864	0.0898682	-0.159187	-0.0598355	0.711265	1.06963	0.93684	0.102093
	elect 59	1.07007	0.689268	0.14547	-0.5913	-1.29867	-0.91718	0.167571	-0.0795352	-0.550283	-0.594129	-0.689471	-0.557372	0.157707	0.978424	0.655266	0.00186414	0.334507	0.803776	0.77129	0.757025	0.596183	-0.152527	-0.654814	-0.395624	0.0373864	0.303147	0.954638	1.15365	0.911212	0.715783	1.1073	0.590435	-0.789254	-2.23551	-2.45156	-1.2336	-0.0378357	0.851408	0.24086	-0.572286	-0.361202	-0.895704	-1.29183	-0.942771	0.609365	1.03833	0.927609	1.36556
	elect 60	2.44444	1.80625	2.22832	3.53289	4.77093	3.40013	1.6749	2.82079	3.92702	3.67547	3.70926	4.16622	3.92597	3.72979	5.19275	4.94594	4.17643	3.9627	3.37638	2.82885	2.53741	1.29519	-0.0762458	-0.0129415	1.01505	0.459207	-0.664358	-0.748951	-0.984366	-0.0410449	2.3799	1.84512	0.56297	-0.247193	-0.852633	-0.971941	-1.56855	-1.30793	-0.656658	-0.204817	-0.16594	0.17772	0.0787459	-0.609175	-0.320066	0.557799	0.00262723	-0.620247
	elect 61	1.48962	2.32324	3.07284	4.17519	4.50997	2.28369	1.76331	1.3229	-0.242525	-1.03992	0.15678	2.51109	3.99354	4.81468	5.15067	4.29926	3.37642	3.90012	3.42447	2.40645	1.87507	1.50218	1.25789	0.440095	-0.248543	-0.165211	0.60826	0.506869	-0.533414	0.142393	2.01948	1.38413	0.0942036	-0.215518	-0.216141	-0.430395	-0.287759	0.232103	0.691141	-0.0973623	-1.00025	-1.45744	-1.75355	-1.99712	-1.37706	0.0647515	0.588562	-0.208409
	elect 62	2.10102	2.44155	2.22849	1.64493	1.31696	1.51344	1.64886	1.58939	0.886587	0.503043	1.08202	1.67326	2.71694	2.85487	2.15113	2.36211	3.2123	4.31685	4.53234	3.32942	2.59177	1.57702	0.276033	-0.381915	-0.403627	-0.108373	0.508994	0.17748	-1.08128	-1.35202	-0.044573	1.51402	1.68965	0.648784	0.0822237	0.219446	0.276405	0.351881	0.543901	0.517061	0.290999	-0.040931	-0.0811167	-0.575739	-1.41592	-1.31585	-1.3987	-1.52286
	elect 63	0.117618	0.239397	0.222525	0.198536	0.253002	-0.695421	-1.53242	-0.914371	0.238711	1.15073	1.81746	1.96346	1.63021	0.472219	-0.595583	0.0437314	1.34577	1.45434	0.207467	-0.760432	-0.357613	-0.0982413	0.276846	0.450229	-0.703796	-1.95389	-2.12356	-1.71439	-1.34378	-0.857024	-0.0658184	0.570913	0.861647	0.422924	0.401267	0.832105	0.456884	-0.748434	-0.89687	0.888998	2.36491	1.66182	0.659609	0.2913	0.577042	0.399988	-0.488637	-0.226612
	elect 64	0.0672833	0.360058	0.322137	-0.0189835	-0.0826305	-0.0390038	0.725208	2.1409	2.68164	2.05713	1.37758	1.8736	2.76158	3.06967	2.89621	2.9989	3.18422	4.06224	4.54465	3.46665	1.90639	0.415181	-0.420139	-0.584882	-0.554622	0.315339	1.24615	0.666023	-0.225629	-0.261437	0.860095	1.65628	1.34109	0.00367662	-1.62049	-2.44289	-0.836704	0.608233	-0.554828	-0.877977	-0.0487204	0.891676	0.542494	-1.32028	-1.61947	-0.146525	0.453583	-0.0489157
	elect 65	3.96975	3.2148	2.12935	1.82314	2.4817	1.50234	-0.0373166	-0.777201	-0.42781	0.266373	1.64015	2.8807	3.1888	3.0131	2.21781	1.85218	1.97283	2.30391	1.58744	-0.757161	-1.67148	0.139053	1.31139	0.95673	0.338152	-0.758546	-1.90779	-1.45006	-0.893013	-0.171936	0.746234	0.202348	0.222326	0.807472	0.787084	0.518675	-0.122203	-0.788864	-1.08047	-0.818926	-0.68059	-0.818522	-1.02314	-0.686583	0.316115	1.39112	1.7484	1.31902
	elect 66	6.83386	7.94709	7.88972	6.98114	6.43722	5.40798	5.52246	7.55053	9.6592	11.1483	11.2191	13.2381	18.9815	20.5502	16.0602	12.3552	9.69545	6.60918	4.35075	2.84631	0.623279	-1.56078	-1.59971	-1.20526	-0.0329242	1.38185	1.05188	0.114223	-0.361442	-0.206455	-0.101503	0.0249378	0.121484	0.388384	0.797148	-0.124957	-0.856042	0.678248	1.82397	0.188369	-0.829227	-1.09801	-1.2197	-1.28257	-0.656837	-0.472521	-0.284846	1.02664
	elect 67	-0.597516	0.79944	0.576649	0.22398	0.304804	0.125236	-0.313293	0.323081	0.832429	0.606833	0.336668	-0.13465	-0.505825	-0.828631	-0.665494	-0.421885	-0.535096	-0.401662	0.888493	1.64263	0.923541	1.07362	1.3748	0.674822	-0.107187	-0.618552	-1.9886	-2.5743	-1.65129	-0.746046	-0.324591	-0.352626	0.493945	1.30885	0.844611	0.531364	0.825157	0.892974	-0.149724	-1.15779	-0.888454	-0.169214	-0.179568	-0.635329	-0.714431	0.132242	0.805328	0.771221
	elect 68	-1.20733	-1.37046	-0.877486	0.150272	1.46191	1.70938	0.932746	0.918157	1.41863	1.44407	1.54778	1.59165	2.45926	3.18468	3.31224	2.21906	0.54138	0.24549	0.94738	1.11338	0.728003	1.22133	0.795922	0.198401	-0.683086	-1.06515	-1.70544	-1.71614	-1.04738	-0.178892	-0.0631073	-0.871639	-1.20827	-0.628936	-0.105692	0.00808511	0.500601	1.73757	2.01806	0.915219	0.900846	0.19524	-0.96119	-0.910866	-0.577171	-0.262711	-0.283842	0.334041
	elect 69	2.02582	1.41949	0.940915	1.77264	2.30246	2.28998	3.16835	3.48205	4.10286	5.23723	5.78875	5.49405	6.24574	8.17324	9.6828	9.17186	7.12525	4.83511	2.63446	0.659917	0.133835	0.977795	1.10885	-0.248058	-1.46195	-0.790875	-0.0721535	0.183034	0.584619	0.434936	-0.534782	-0.214459	0.136309	0.0286445	-0.502317	-0.345711	0.319407	1.65613	2.0465	0.0305757	-0.928292	-0.0235541	0.603674	1.10548	1.65044	0.503988	-1.73933	-1.62216
	elect 70	3.57986	2.51944	2.05416	1.26555	1.395	2.15819	1.69496	1.02574	0.845597	0.706422	0.600046	0.623535	1.54385	1.86958	1.0028	0.939598	1.69563	2.39949	2.3819	2.48113	2.27525	1.27661	0.380913	0.00507315	-0.278333	-0.519436	-0.615565	-0.891577	-1.06725	-0.67676	-0.723586	-1.42624	-1.04494	-0.0204093	0.126033	-0.642433	-0.98812	-0.836849	-0.989182	-1.0793	-0.250444	0.431571	0.395831	1.11378	1.45882	0.264128	-0.072513	1.29722
	elect 71	5.29304	5.02167	4.96227	4.35077	2.95735	3.0362	3.11146	2.36245	2.25933	2.11441	1.32293	1.17415	1.88956	1.6928	1.26135	2.0031	4.40724	6.5028	5.08328	1.94404	0.696286	0.474978	-0.151997	-0.871795	-1.49468	-1.75896	-1.21335	0.397098	1.29152	0.295257	-1.30125	-0.537376	0.477327	-0.0599383	-0.267779	0.235025	1.89267	2.45888	0.237239	-0.555124	0.337264	1.04204	0.794569	0.715896	0.267022	-0.374351	-0.771734	-1.4453
	elect 72	4.0018	4.82186	4.75568	3.76923	1.3732	-0.869788	-1.10717	-0.565453	-0.0117125	0.122812	-0.00318746	0.200335	0.70596	0.507054	0.29789	0.313833	1.23554	2.54828	3.5569	2.21458	0.300219	0.0167059	0.184574	-0.0678454	-0.552555	0.144497	1.44836	1.77165	1.69324	1.34879	0.755714	0.842286	0.886402	0.250352	0.103172	0.389495	0.782773	0.98024	0.321241	-0.282188	-0.679786	-0.625651	-0.642914	-0.974263	-1.60177	-1.93447	-1.54899	-1.08573
	elect 73	1.22053	1.71001	2.20213	1.92837	2.45825	3.52277	3.35853	3.11558	2.36974	0.871721	0.00650878	0.256892	0.877792	1.62225	1.98981	1.49099	1.09922	1.69374	2.73793	2.34639	0.651177	-0.518397	-0.799746	-0.643567	-0.176506	1.36528	2.55192	2.44697	1.74216	0.468351	-1.02879	-1.07025	-0.211269	0.140358	-0.402909	-0.84829	-0.817828	-0.0285277	0.997685	0.694311	-0.214952	-0.111576	0.350533	0.0115278	-0.514209	-0.482183	-0.404631	-0.810959
	elect 74	1.59696	1.21254	1.29957	1.67551	2.76551	5.40367	6.9371	5.89011	3.00623	1.44636	1.63137	2.48667	2.18856	1.40203	3.75095	5.56404	2.88525	1.1323	1.32431	0.790979	0.0317797	0.516107	1.54735	1.24449	-0.334379	-0.721422	0.0091083	0.760631	1.15172	1.24748	0.14882	-0.519363	-0.0516832	0.180397	0.272214	0.434386	0.581751	0.841928	1.30945	0.678709	0.159203	0.119188	0.0962081	0.00853485	-0.778769	-1.6735	-2.04867	-1.90236
	elect 75	2.25206	2.08093	1.05202	1.42147	4.06578	8.51799	8.59581	6.14981	5.67072	5.96553	6.47123	6.02319	4.67683	5.06951	5.95539	6.26796	5.75508	2.86724	0.960343	2.09867	2.93435	1.83435	0.817978	-0.248431	-0.705288	-0.832637	-0.510013	-0.191247	-0.0994519	0.308152	-0.362166	-0.945004	-0.985946	-0.546041	-0.145837	0.176545	0.690012	1.24101	1.79715	1.42487	0.116163	-0.370006	-0.512526	-0.620442	-0.966635	-0.654658	-0.591272	-1.22623
	elect 76	-1.14495	-0.657491	-0.750721	-0.324917	0.0696535	0.556844	0.167333	0.172574	0.346679	0.614106	0.940986	1.37695	1.51938	3.408	3.56166	2.44216	2.06592	0.530797	-0.521758	0.182388	0.223034	-0.945633	0.151382	1.96534	1.24187	0.0131714	-0.997291	-1.82355	-1.52095	-0.100411	0.788837	0.84712	1.19078	0.128839	-0.555994	0.587158	0.324258	-0.54261	0.0100105	-0.185088	-0.817761	-0.425828	0.536213	0.714434	-0.438943	-0.992103	-1.54019	-1.02728
	elect 77	1.75704	2.35777	3.74329	4.9216	4.07282	3.34176	4.63532	6.21907	5.79532	3.30806	2.26466	4.10889	7.36123	9.72166	8.70697	6.22584	4.76135	4.65106	3.53779	1.98641	1.07001	-0.0166683	-0.534273	-0.278517	0.0420464	-0.255005	-0.957384	-1.1783	-0.505057	-0.466885	-1.45272	-0.674326	0.84331	1.84258	2.23317	1.62746	0.593106	-0.134649	-0.628108	-0.752966	0.0152074	-0.758943	-1.5395	-1.21795	-0.467912	0.937247	1.71689	0.686722
	elect 78	0.817298	2.13541	1.50885	0.00373255	0.596984	2.32908	3.1471	2.40398	1.43478	1.65313	1.64704	0.187673	-0.653605	0.460309	1.06048	2.29461	3.56926	2.93437	3.00619	3.99058	2.39879	-0.0362278	-1.20449	-1.73882	-0.93092	0.31954	0.391812	0.570172	0.918973	0.337306	-0.980026	-1.1301	-0.518951	-0.189193	0.525507	0.995578	0.64835	0.736095	0.425996	0.202586	0.36641	0.462317	0.809491	0.974893	0.515482	0.124825	-0.027615	-0.968871
	elect 79	2.27175	1.08796	0.595687	0.847957	0.788057	0.147247	0.523116	0.977167	1.5825	2.82922	3.36558	3.492	3.32799	3.68943	3.9594	4.58671	4.82604	4.63737	3.48076	0.687466	-0.53861	0.348607	0.177701	0.525798	2.02601	2.34252	1.05604	-0.688557	-1.34385	0.0712726	0.248683	-0.144537	0.207633	0.724465	0.621854	0.589768	0.44227	-0.0800727	0.209502	0.0315808	-1.07246	-2.05471	-1.53368	-0.169205	-0.36844	-1.26341	-1.09936	-0.625256
	elect 80	2.21836	1.79046	2.32448	2.06066	0.35125	-1.31114	-0.906556	0.222726	0.762129	1.98207	2.87938	2.96335	3.42893	3.61109	3.1921	2.2911	1.89467	2.54719	2.98644	2.57146	1.56133	0.793066	0.550171	0.0382094	0.428552	0.98739	0.670216	0.0838003	-0.195556	-0.655479	-0.957097	-0.475667	-0.132611	0.627456	2.10558	2.10508	1.04	0.327323	-0.178157	-0.378004	-0.900643	-0.813861	-0.874088	-1.75275	-1.95046	-1.5256	-0.125295	0.274398
	elect 81	1.89802	1.45727	1.3446	0.631166	-0.610003	-0.538381	0.467582	0.229945	-0.855375	-1.16193	-0.544039	-0.00181763	0.161113	0.117318	0.820809	1.60661	1.57896	1.96725	2.91463	3.27113	2.46491	0.644732	-0.620368	-0.969985	-0.900035	-1.36298	-0.932059	-0.219821	-0.950059	-1.38214	-0.54455	-0.705215	-0.913644	-0.107836	0.559694	1.26232	1.7366	1.57635	0.421089	-0.173579	-0.47523	-0.385408	0.243703	0.669055	0.265734	0.255901	-0.755652	-0.915803
	elect 82	1.2363	1.81081	1.75468	2.07056	2.29778	1.04571	0.655568	0.650178	0.588682	0.617655	0.62939	0.667485	0.607952	-0.0170311	0.419869	1.43927	2.25612	2.7298	2.50407	1.67969	1.54981	1.26334	-0.0461749	-0.73772	-0.0537627	-0.370047	-0.610662	-0.0827956	-0.324573	-0.399955	-0.0790844	0.120283	0.665482	1.39725	1.19706	1.07388	1.59364	1.22592	-0.192679	-0.77812	-0.95888	-1.01422	-0.0959275	1.1527	0.376589	-1.63557	-2.30157	-1.52766
	elect 83	4.00523	2.59696	2.11161	2.76428	3.63176	3.39822	1.85969	0.262897	-0.238028	0.415829	1.15213	1.13038	1.22883	1.4324	1.41528	2.36002	3.61364	3.80863	2.41415	0.648129	0.486411	0.448358	0.0485994	-0.748214	-0.67487	-1.2089	-2.38599	-2.48517	-0.901275	1.41803	0.854858	0.0312613	0.189158	0.807845	1.48831	0.784721	0.541484	0.984172	1.2365	1.28068	0.336503	-0.731781	-0.553863	0.45531	0.603245	-0.333724	-0.574037	-0.222912
	elect 84	3.34578	3.79248	3.18632	1.96293	1.95946	3.02217	4.08606	5.22176	4.88975	3.18783	0.913188	0.376526	1.59065	3.30061	3.63594	3.56398	3.36522	3.49673	3.44482	3.09284	2.04406	-0.0710651	-0.952129	-0.921256	-0.334507	-1.09706	-2.24235	-1.78653	-0.317599	0.920503	0.889959	0.205702	0.859585	1.69069	1.18956	0.791272	0.776613	0.869397	0.871642	0.266304	-0.488247	-0.858908	-0.0868875	0.306788	-0.0326386	-0.546499	-0.9719	-1.09539
	elect 85	2.34619	2.1657	2.77451	3.02773	2.50951	3.33144	4.10904	3.11415	1.64714	1.70997	3.42394	4.72258	4.75838	5.36627	5.47972	3.55713	2.61986	3.85689	4.29441	3.29694	2.08639	1.07402	1.05628	0.408338	-0.589347	-0.724483	-0.780604	-1.33919	-1.70295	-1.71456	-0.795487	-0.249447	-0.506388	-0.115957	0.657967	0.821982	0.741324	0.980076	1.45721	1.1749	-0.0452355	-0.762468	-0.157615	0.701636	1.09886	0.627842	-0.376471	-0.799756
	elect 86	1.4493	1.40585	2.38609	2.81427	2.3758	3.22641	2.8944	2.45568	3.02869	2.40684	1.4586	1.59402	1.11429	0.292845	1.13752	2.1143	2.02605	0.970431	0.236509	0.639642	0.85158	0.160388	0.255134	-0.0349046	-0.982547	-1.29294	-0.924103	-1.40554	-1.84442	-1.98383	-1.38628	-0.115259	0.294077	-0.109517	-0.566184	-0.382512	0.266166	1.74984	2.00799	1.02554	0.0931378	-0.246406	0.193356	0.76779	1.29166	1.43402	0.357802	0.092108
	elect 87	2.56549	2.68331	1.77294	2.28456	3.48994	2.64089	3.35483	4.39514	4.34438	3.85903	2.53063	1.98566	2.33689	3.35021	3.87194	3.60639	2.91857	2.08472	1.84161	2.61333	2.79144	1.44872	0.386909	0.0579556	-0.55154	-1.36129	-0.836631	0.191842	-0.23803	-0.808692	-1.095	-1.19974	-1.07102	0.0249322	1.27109	1.30344	0.7321	0.017239	-0.178462	0.438927	0.468472	-0.0351252	-1.40742	-1.58295	0.603141	1.37966	0.106113	-0.600047
	elect 88	4.75797	3.64514	2.94286	2.7065	2.60851	1.69655	1.78137	1.77553	1.71802	1.11108	0.748796	2.39361	4.31945	4.58507	3.00984	2.21981	2.44246	2.62565	3.1904	4.06825	3.85451	2.06553	0.633301	-0.135927	-0.300879	-0.0866208	-0.00948498	-0.24767	-0.128634	0.314249	0.481091	0.0560317	-0.376026	-0.569046	0.0120631	0.390141	0.0450181	0.017421	-0.0176581	-0.135235	0.135434	0.638469	0.344033	-0.51485	-1.37675	-1.54103	-0.871947	-1.03419
	elect 89	-1.73622	-3.08503	-3.17885	-2.60492	-1.30221	0.634853	1.56798	2.71728	4.99956	7.44548	7.83917	5.84354	4.04777	4.36244	3.81156	2.21278	2.11398	3.00892	2.90558	2.49661	1.60758	0.195463	-0.565207	-1.51189	-1.51489	-0.960809	-0.49887	0.370912	1.38497	0.897531	-0.573333	-0.580501	-0.075817	0.151523	0.250572	1.34322	2.59992	1.95508	0.144477	-1.25365	-1.14473	-0.0803303	0.202137	0.0131567	-0.0109013	-0.322397	-0.352715	-0.284917
	elect 90	2.45001	2.10404	2.11945	1.52123	1.23093	1.45083	1.56727	1.54432	2.91981	4.5446	4.52162	4.55601	4.14873	2.6547	4.13118	6.1688	6.20491	5.86902	4.95799	3.10968	1.5125	0.196246	-0.0229694	0.367146	-0.285612	-1.29281	-1.13147	-0.346511	0.233486	-0.599995	-1.99379	-1.42008	0.0411241	1.33025	2.25967	2.37801	1.10743	0.0827047	-0.0678027	-0.359647	-0.837719	-0.596561	-0.185989	0.128701	0.560308	0.58881	-0.473213	-0.817459
	elect 91	4.77867	2.52934	1.40473	1.73904	3.84954	5.61404	4.97481	3.87591	3.73213	3.69705	3.19418	2.90995	3.28943	4.26397	4.85227	4.20697	3.86225	4.32961	5.37153	4.89559	2.09569	0.238898	0.582286	1.11911	1.10932	0.56227	0.0642774	-0.157701	0.231682	0.585855	0.436142	-0.272598	-0.582163	-0.346709	-0.422249	-0.820532	-1.36202	-1.15416	0.512285	0.387299	-0.450911	-0.345636	0.741897	1.24938	-0.119238	-1.46084	-2.18381	-1.73168
	elect 92	3.5863	2.64669	1.77661	1.05202	1.79176	2.36737	1.46036	2.21985	3.87377	3.23274	1.78808	2.37135	2.68831	1.50792	1.35493	1.6027	1.56438	0.863174	-0.0751807	0.212641	0.896924	1.02197	0.482056	0.271486	0.213427	0.197079	-0.485824	-1.05932	-1.15681	-1.0337	0.0645273	0.965155	1.29458	0.719785	-0.0100352	0.0371255	0.343819	-0.0819245	-1.59922	-1.42438	0.114	0.886554	0.855481	1.38953	1.69911	0.759038	-0.658082	-1.10219
	elect 93	3.41848	2.11802	1.75546	1.12019	1.02383	1.51566	1.14746	1.4975	2.61931	2.91632	2.78175	2.59132	2.64307	2.88054	2.54396	2.09435	1.6661	1.45651	1.61722	1.87824	1.45906	-0.0494529	-1.02695	-1.2705	-1.01392	0.0659365	1.06696	1.24426	1.2038	1.33164	0.733669	-0.103679	-0.3189	-0.439762	-0.640128	-0.526219	0.00507067	0.0659528	-1.1102	-1.48443	-1.12544	0.0681117	1.15332	1.78602	1.72221	0.299984	-1.4424	-1.08331
	elect 94	2.82019	2.50634	1.85407	1.32944	1.48954	1.44545	1.24013	0.434599	0.500949	1.71204	2.48402	2.70487	3.10967	3.49791	2.95452	1.92776	2.88218	5.5484	6.14747	4.11479	2.37027	1.46427	-0.0765473	-0.583562	0.1263	0.384938	0.430391	1.01843	1.14014	0.572271	0.159539	-0.397995	-0.642558	-0.224201	0.881781	1.27906	0.738452	-0.371201	-1.77695	-1.82513	-1.02233	-0.885395	-1.56727	-1.38381	-0.385152	0.489471	0.696621	-0.0741456
	elect 95	-1.76632	-0.256713	0.845027	1.6541	2.99009	2.43852	1.50963	1.76967	2.78752	4.26444	5.80575	5.44002	4.03528	2.29806	1.30496	1.15401	2.05943	3.29836	2.71715	1.2966	0.170425	-0.411505	-0.0250108	0.23375	-0.133946	-1.13056	-1.73483	-1.33842	-0.668977	-0.710276	0.291314	1.12675	0.366053	-0.243906	0.200096	0.987188	1.74192	2.99792	1.71845	-0.284797	-0.491347	0.275022	0.823409	0.227464	-0.479132	-0.536084	-0.335953	-0.667474
	elect 96	-1.30417	-0.697262	0.0655797	1.02824	1.32089	0.0848139	1.47246	2.70989	1.79305	1.46693	1.82858	2.10185	2.78095	2.5883	2.3789	1.77906	1.67903	2.04961	1.98333	0.406706	-1.10888	-0.0203523	0.91405	0.0436638	-0.926228	-1.24022	0.114152	0.846462	1.43526	0.782277	-0.87598	-1.52548	-1.35025	0.157097	0.777392	0.474956	1.35722	2.10194	1.06561	-1.22425	-1.94978	-0.471416	0.697506	0.543942	-0.0694771	-0.382288	-1.03168	-0.0745982
	elect 97	0.502087	0.646577	0.724067	1.23059	1.83051	1.95754	1.98378	3.09569	2.90205	1.11822	0.417546	0.677394	1.579	2.88767	1.91391	0.87079	-0.186857	-1.75562	-1.64586	0.175438	1.69783	1.27703	0.214142	-0.377604	-0.847496	-0.911722	0.359724	2.02292	1.11755	-0.911921	-0.762569	-0.863957	-1.26477	-1.55051	-1.44278	-1.00354	-0.429902	0.268929	0.357304	-0.898298	-1.36993	-0.42373	0.8174	1.08869	0.617462	0.275494	0.488578	0.585051
	elect 98	1.43868	0.993494	0.473214	0.920581	3.58623	4.91901	5.03892	2.84159	0.835365	-0.304509	-0.61621	2.34562	4.87639	3.00685	1.56099	1.98267	5.0956	8.62178	7.66836	2.84885	1.11621	1.19361	0.0838101	0.478321	0.761282	-0.775474	-1.31568	-0.433234	0.00323023	1.12097	1.27344	0.197403	0.546819	1.25338	0.421598	-0.248553	0.097777	0.332411	-0.0750214	-0.386897	-0.138484	0.415116	1.22037	1.16235	-0.273539	-2.0826	-2.26934	-1.74363
	elect 99	1.59207	2.01238	3.12125	3.70718	2.82077	0.884577	-0.00426825	0.215798	1.232	2.00773	2.55137	2.14642	1.88734	1.87225	1.55245	0.763883	0.334895	0.977525	2.01634	2.04915	0.821104	-0.710012	-1.43276	-1.79226	-1.57545	-0.782144	-0.337677	-0.543842	-0.778871	-0.617787	-0.391326	-0.592329	-0.547065	-0.157725	0.25646	0.377811	0.00940444	-0.0814634	-0.180053	0.593277	1.30524	0.737453	0.925422	2.09657	2.42488	1.52208	-0.00839704	-0.731526
	elect 100	3.71606	2.87791	2.44905	0.881935	-0.118773	0.18586	0.278192	0.377229	1.64655	1.74313	0.331296	-0.520364	-0.461465	-0.615025	-0.237007	0.427554	-0.419007	-1.04297	-0.383996	0.789763	1.36867	1.24251	0.764813	0.486919	0.207434	0.264339	0.484775	-0.065661	-0.656623	-0.0380669	0.756041	1.09156	0.86499	0.276718	0.545916	0.723945	0.468978	0.714715	0.510641	-0.809936	-1.36775	-1.26968	-0.684902	0.303115	-0.102283	-2.09208	-2.42232	-1.75745
	elect 101	6.07653	4.55248	4.41987	6.82303	7.08905	3.69549	4.4659	6.19475	6.79285	7.28447	6.93246	4.34834	2.79357	3.3915	4.14665	4.31864	4.19312	3.27427	3.28548	2.78148	1.06566	-0.658164	0.170245	1.16775	0.490928	0.444665	0.121296	-1.08193	-1.27211	-0.1599	1.3366	1.43427	-1.15431	-2.41526	-0.695858	0.432797	0.605597	0.941197	0.489844	-0.317784	-0.631108	-1.59851	-1.1393	0.464405	0.920146	0.0699801	-0.535808	-0.490367
	elect 102	4.29062	2.58324	2.31683	2.8153	2.63076	1.76617	1.48149	1.75458	3.41171	4.10618	2.8901	1.82818	1.25278	0.705202	1.43649	2.44915	2.62255	2.36741	1.9091	1.75306	1.10734	-1.00546	-1.31881	0.0385876	0.863006	0.622204	0.11302	0.150278	0.160324	0.595055	0.620105	0.0986488	0.0211042	0.459775	-0.31864	-1.51284	-1.37849	-0.461128	0.260651	-0.103261	-1.52093	-1.80727	-1.4795	-1.10303	0.156729	1.19073	1.09693	1.42865
	elect 103	-0.234869	0.935106	2.80336	3.81038	2.84566	1.92592	2.08071	1.54123	1.02525	0.586943	0.603471	1.1737	1.88748	1.96406	0.856748	0.178962	0.427491	0.329243	0.577809	1.85605	3.0214	1.28242	-0.798223	-1.13528	-0.467199	0.45929	1.09138	0.866628	-0.01849	-0.109753	0.742969	0.376312	0.166005	0.313984	0.553041	-0.119389	-1.28583	-1.92177	-1.61651	-1.17583	-0.382221	0.579553	0.916909	0.676581	-0.108492	-0.0783735	-0.306446	-1.04315
	elect 104	2.57161	2.29546	1.07491	-0.161822	0.70221	2.37987	2.51183	2.15312	1.2892	0.442292	-0.149434	-0.957109	-1.3707	-1.71842	-0.739292	1.12068	1.88104	1.22594	0.170047	0.628586	0.712154	-0.295354	-0.870999	-0.258323	0.383379	0.397144	1.56296	2.27495	0.303242	-1.18113	-0.226032	-0.463963	-1.01342	-0.601021	0.317627	0.673504	0.096822	-1.19937	-2.16828	-1.77329	-0.739015	0.790596	1.63407	1.33962	0.527368	0.369246	0.312465	-0.000577258
	elect 105	1.56435	1.22371	0.654858	0.412108	0.433846	1.7802	2.70383	2.73216	2.52846	2.40095	1.63379	0.244905	-0.652481	0.889215	2.53361	2.90763	1.76716	0.420673	-0.601114	-1.34055	-1.81135	-2.15947	-1.78002	-0.355038	0.138892	-0.0687888	-0.0133281	-0.263722	-0.220162	0.109401	0.369604	0.357687	-0.50847	-0.64929	-0.319036	-0.270262	0.609005	1.90673	2.38194	0.930758	-0.687412	-0.846426	0.246958	0.703561	0.528844	-0.215668	-0.641697	0.0186044
	elect 106	3.70283	4.4411	5.63635	5.0932	1.77968	-0.738466	-0.612613	1.5202	3.67742	3.55495	2.63169	1.80055	0.73108	-0.39577	0.373963	0.838951	0.673059	1.35218	2.23983	1.83107	0.6509	0.281789	-1.64099	-1.23398	0.395125	-0.688784	-0.979539	-0.870496	-1.13059	-0.707988	-0.545217	-0.842517	-0.203504	1.81647	2.01377	0.0930157	-0.501549	0.291997	0.0777477	1.05849	1.94874	1.21167	-0.266144	-0.763433	0.0996827	0.612487	1.13526	0.69732
	elect 107	5.3455	1.9671	0.205006	0.625282	1.35581	1.93543	2.94554	2.64444	1.60925	2.0437	3.78877	4.00741	3.19034	2.55146	1.2177	0.970091	2.76458	4.60024	5.99962	5.15716	2.58446	0.169599	-1.02223	-0.487717	0.28594	0.247618	0.456359	0.704195	-0.14568	-0.411181	0.466738	-0.115758	-0.681433	0.341747	2.30408	2.02635	-0.262533	-0.208768	1.29388	0.349737	-0.706765	-1.18627	-1.3099	-0.127201	-0.0547294	-0.661714	-0.82107	-1.04788
	elect 108	14.0407	10.0291	5.502	2.48716	1.66533	0.487564	0.391606	0.614226	0.0643827	0.809686	2.81404	2.75392	1.4007	0.984905	0.783076	0.781327	0.682563	-0.44115	-0.970533	-0.704476	0.389315	1.74604	1.75025	1.22069	-0.251025	-0.106349	1.29946	2.08933	1.05808	-0.647356	-0.65007	-1.17874	-1.3576	-0.563052	0.141082	0.662489	-0.211168	-1.04318	-0.340736	-0.35806	0.0748669	0.678988	0.241443	-0.0793229	-0.241069	-0.399237	-1.16883	-1.99712
	elect 109	-0.510817	1.89832	2.57979	1.23605	0.144169	1.6896	3.01886	3.46256	3.80161	3.13968	3.44756	6.42962	7.60812	5.53377	3.11786	-0.358402	-1.59018	-0.68653	0.72139	1.14333	0.424162	-0.122656	-0.701435	-0.781493	-0.0357671	-0.201423	-0.449769	0.538953	1.69768	0.102018	-1.55338	-0.465288	1.22624	2.76088	1.75556	0.278156	0.0616723	-1.21029	-1.62356	-0.602105	0.68251	0.600901	-0.133447	-0.145977	0.644035	0.355132	-1.17935	-1.34319
	elect 110	2.28581	1.68737	1.13916	1.03316	1.79381	2.82922	3.06756	3.48207	3.97655	3.76021	2.91154	2.63366	2.40435	2.34338	2.49683	1.89259	2.12716	3.55845	3.40804	2.40402	1.05087	0.500482	0.315092	-0.317675	0.144414	0.768251	0.94745	0.147126	-1.00765	-1.89431	-2.50443	-2.16984	-1.29103	-0.958756	-0.629909	0.371434	1.43857	0.949599	0.444497	0.720355	0.523152	-0.177766	-0.537395	-0.212805	-0.128849	0.360154	0.768771	1.17087
	elect 111	5.15884	3.11138	1.98986	1.13	1.81209	3.21409	4.25545	3.47743	1.62086	1.58666	2.52598	2.0656	1.40407	2.59007	3.94798	4.48356	2.52531	2.96018	3.72268	3.75197	2.34677	-0.0415588	-0.641077	-0.759872	-0.567744	-0.643499	-0.625859	-0.548153	-0.188079	0.680922	1.03738	1.34737	1.87674	0.845224	-0.517867	-0.723337	0.210808	0.955757	0.916954	1.50641	0.594479	-0.291874	-1.31974	-1.98886	-1.0874	-0.256283	-0.586156	-0.292492
	elect 112	1.88361	1.05793	1.61338	3.24038	4.93278	6.20591	3.83566	0.670398	0.609945	2.29957	2.70614	1.43283	-0.377157	-0.0328259	1.76672	1.73042	1.80052	2.76624	2.99521	2.79836	1.68762	-1.26739	-1.61883	-0.217741	0.22055	-0.873126	-1.08587	-0.557536	-0.347687	-0.239855	0.0211258	0.0713835	-0.192533	0.15741	0.690189	0.202284	0.178344	0.875083	1.61494	1.29142	0.722727	0.106899	-0.0520932	0.339333	1.04336	1.45747	0.509972	-0.543023
	elect 113	2.40887	2.2808	1.92229	0.86058	0.327856	0.483661	0.0438923	-0.468785	0.287146	1.14274	1.70298	2.64298	3.64904	2.56867	1.08296	-0.186878	0.124919	2.06295	3.63986	3.43569	1.81906	0.538674	0.542198	1.52726	2.01084	1.96473	1.50344	0.35316	-0.396983	-0.409176	-0.516413	-1.30747	-1.45994	-1.34777	-1.41854	-0.873438	-0.181092	-0.27961	-0.43348	0.00982412	0.58094	0.486928	-0.400514	-0.718507	-0.477953	-0.507547	-0.70069	-0.539777
	elect 114	3.88244	3.6914	3.90139	3.13621	2.68136	3.23349	3.72558	3.59291	3.32888	2.92897	2.53796	2.75415	3.53403	2.22405	1.26011	0.935686	1.90012	3.36481	4.82588	4.29423	1.97482	-0.571438	-1.91625	-1.12869	-0.223069	-0.0106958	0.0599801	0.00913146	0.00515761	0.214233	0.742507	0.332444	-0.924397	-0.993328	-0.243399	0.0817948	0.321794	0.328916	-0.323344	0.468121	1.62243	2.48035	1.91279	0.120586	-0.956398	-0.95531	-1.08664	-1.03829
	elect 115	0.131448	0.256077	1.76749	3.09	3.18389	3.48766	4.3899	3.46481	2.1944	2.28394	2.6	2.37641	2.06472	1.7392	2.48655	3.33814	3.30501	3.28525	4.36956	4.64212	2.53763	0.74296	0.940832	0.852138	-0.401117	-1.43051	-1.77987	-1.22746	0.15027	0.108916	-0.606649	-0.608002	-0.0532205	0.417425	-0.134598	-0.756399	-1.12822	-1.35531	-0.54136	0.254359	0.39802	0.930028	1.37401	1.47646	0.652624	-0.31457	-0.860726	-0.807971
	elect 116	3.69164	4.33069	4.58303	4.01988	3.07958	1.34113	0.802081	0.50152	-0.0645451	0.255564	1.53333	2.87097	3.23968	1.62452	0.738061	1.0351	2.19157	2.68495	2.98761	2.90259	1.74438	-0.324811	-1.05582	-1.32271	-1.29775	-0.967869	-0.82429	-1.13418	-1.16259	-1.44064	-1.33635	-0.350214	0.137537	-0.0145405	-0.0239717	0.0648704	-0.147636	-0.248957	0.435698	0.571814	0.367364	0.735415	1.07078	1.64491	2.02383	1.83446	0.633092	0.115585
	elect 117	1.55189	2.09583	0.869097	1.31057	3.18143	5.51837	7.11834	7.33378	4.24717	1.40906	0.151242	0.214872	1.67094	2.22331	3.02638	3.40211	3.0678	2.73426	1.46572	0.565987	0.0823083	-0.276866	-0.061655	-0.304791	-1.08615	-1.20597	-0.779039	0.377348	0.895476	-0.179404	-0.328082	0.356998	0.324424	0.498812	0.392029	0.367635	-0.737186	-1.5879	-1.83755	-1.96104	-1.09972	-0.111246	0.928455	0.87816	0.113866	0.180415	1.78167	2.22217
	elect 118	3.87791	3.13808	1.52415	0.683039	1.09582	1.87482	2.78526	1.52762	0.749968	2.72962	5.14101	4.83738	2.9744	-0.0211988	-2.04737	-1.33486	0.357475	0.836164	1.19299	1.52094	1.42376	0.38502	0.413977	0.739051	0.589918	1.1309	0.762371	-0.500734	-0.126374	0.0144353	-0.651604	-0.882556	-0.746541	0.0850019	0.377994	0.20248	-0.253906	-1.03679	-1.98852	-1.72435	-0.45135	-0.581529	-1.13797	-1.17158	-0.511944	0.243247	1.99026	2.35517
	elect 119	1.54934	1.66127	1.1597	1.97613	1.86723	0.175267	0.857754	2.46487	3.52665	3.00743	2.643	3.04567	4.00851	4.73492	3.41352	2.64198	2.43496	2.64502	2.95992	2.66391	2.14535	2.13802	1.89372	1.64546	1.34529	0.832324	-0.173883	-0.652798	-0.657688	-0.373624	-0.133171	-1.08154	-1.5128	-0.523446	-0.163492	-0.347182	0.0803673	0.3599	-0.415745	-0.560406	-0.16286	-0.428552	-0.602863	-0.187324	0.510034	0.115121	-1.27363	-1.61294
	elect 120	1.79584	1.45913	0.209169	-0.836256	-0.12765	1.1125	1.69898	1.04384	-0.173233	0.817734	1.77021	0.979264	0.170192	0.177948	0.490925	0.365832	0.991479	2.36937	2.14157	0.818293	0.948378	0.161578	-1.10359	-1.91374	-1.93803	-0.966094	-0.330668	-0.641477	-0.806028	-0.0741138	0.687042	0.225324	-0.819204	-1.18249	-1.12988	-0.127576	0.179095	-0.0665675	0.134531	0.655598	0.670093	-0.358062	-0.413529	1.10545	1.95137	1.85864	1.5992	0.843717
[truncated: 968 more rows]
[truncated: 133 more columns]

## Sheet: Fig 4b
Time point	Input		State variables				Output
[truncated: 160 more rows]

## Sheet: Fig 4c-i
x	y trained	y untrained
[truncated: 12 more rows]

## Sheet: Fig 4c-ii
x	y trained valid	y trained invalid	y untrained valid	y untrained invalid
[truncated: 13 more rows]

[truncated: 4 more sheets: Fig 4c-iii, Fig 4d, Fig 4e, Fig 4h]
